# Supplementary material for: Insight into the Gut–Brain Axis and the Productive Performance and Egg Quality Response to Kudzu Leaf Flavonoid Supplementation in Late-Laying Hens
Source: Animals (Basel). 2024 Sep 26;14(19):2780. doi: 10.3390/ani14192780 (PMC11475341; doi:10.3390/ani14192780)
Supplement: Supplementary file 1 [file animals-14-02780-s001.zip › Table S1.xlsx]

## Sheet: Sheet1
id	Symbol	Description	K_ID	KLF-1	KLF-2	KLF-3	KLF-4	KLF-5	KLF-6	KLF-7	KLF-8	KLF-9	KLF-10	CON-1	CON-2	CON-3	CON-4	CON-5	CON-6	CON-7	CON-8	CON-9	CON-10	logFC	P value
ENSSSCG00000036438	GPX3	glutathione peroxidase 3 [Source:VGNC Symbol;Acc:VGNC:98026]	K00432;K00432;K00432;K00432;K00432;K00432;K00432	62.442	71.092	77.353	82.421	73.849	53.228	54.806	72.695	72.365	48.548	33.482	27.842	33.482	27.842	20.005	23.778	12.95	25.643	26.862	26.486	2.52549	1.27486e-07
ENSSSCG00000026155	FSCN2	fascin actin-bundling protein 2, retinal [Source:VGNC Symbol;Acc:VGNC:88249]	-	1.664	1.892	1.816	1.422	1.992	1.67	1.778	2.513	1.763	1.313	0.707	1.471	0.707	1.471	0.533	0.979	0.643	0.905	0.644	0.82	2.05989	7.82534e-06
ENSSSCG00000010039	SLC5A4	solute carrier family 5 member 4 [Source:NCBI gene (formerly Entrezgene);Acc:397376]	-	1.201	1.289	1.543	1.221	1.43	0.573	1.168	0.995	1.109	0.936	0.78	0.568	0.78	0.568	0.536	0.34	0.475	0.466	0.313	0.498	2.14353	5.01673e-05
ENSSSCG00000010332	PLAC9	placenta associated 9 [Source:VGNC Symbol;Acc:VGNC:91508]	-	1.008	0.48	0.603	1.109	1.044	1.143	1.198	0.479	1.454	2.429	2.111	1.601	2.111	1.601	1.823	2.648	1.522	1.729	1.487	1.846	0.495348	5.64695e-05
ENSSSCG00000004573	C2CD4A	XP_013848363.2 LOW QUALITY PROTEIN: C2 calcium-dependent domain-containing protein 4A [Sus scrofa]	-	3.098	1.85	1.942	3.391	2.173	3.846	3.955	2.691	2.059	7.584	5.915	2.658	5.915	2.658	10.172	5.956	8.49	8.901	10.902	6.507	0.372736	7.45146e-05
ENSSSCG00000016216	TUBA4A	tubulin alpha 4a [Source:VGNC Symbol;Acc:VGNC:95557]	K07374;K07374;K07374;K07374;K07374;K07374;K07374;K07374;K07374;K07374;K07374	5.578	9.128	8.088	6.445	4.865	8.198	7.604	8.712	8.138	13.339	13.795	12.339	13.795	12.339	25.063	20.35	29.887	23.902	33.609	17.205	0.352295	7.48063e-05
ENSSSCG00000036865	SDS	serine dehydratase [Source:HGNC Symbol;Acc:HGNC:10691]	K17989;K17989;K17989;K17989;K17989;K17989	774.742	357.627	493.49	394.93	549.308	429.016	300.822	484.612	344.191	295.209	293.258	262.388	293.258	262.388	25.026	74.105	79.103	69.115	159.872	123.669	2.98806	9.32167e-05
ENSSSCG00000015677	LYPD6B	LY6/PLAUR domain containing 6B [Source:VGNC Symbol;Acc:VGNC:96150]	K25368	0.696	1.194	0.785	1.064	1.344	0.835	0.755	0.823	0.47	0.528	0.401	0.312	0.401	0.312	0.32	0.512	0.351	0.122	0.432	0.449	2.32448	0.000105604
ENSSSCG00000022312	RHPN2	rhophilin Rho GTPase binding protein 2 [Source:VGNC Symbol;Acc:VGNC:98548]	-	1.112	2.113	2.545	2.344	1.679	2.853	2.156	2.521	2.069	4.344	5.047	2.714	5.047	2.714	3.628	3.636	6.573	6.378	3.965	3.659	0.48548	0.000175942
ENSSSCG00000027684	TRIM63	tripartite motif containing 63 [Source:VGNC Symbol;Acc:VGNC:94424]	-	0.482	0.42	0.43	0.281	0.279	0.541	0.683	0.558	0.536	0.157	0.022	0.183	0.022	0.183	0.497	0.022	0.099	0.024	0.106	0.234	3.13244	0.000208075
ENSSSCG00000030026	SORCS1	sortilin related VPS10 domain containing receptor 1 [Source:VGNC Symbol;Acc:VGNC:93339]	-	1.037	1.355	0.748	1.598	1.046	0.354	0.606	1.142	0.664	0.178	0.347	0.335	0.347	0.335	0.388	0.62	0.322	0.164	0.11	0.272	3.125	0.00029373
ENSSSCG00000010456	PANK1	pantothenate kinase 1 [Source:VGNC Symbol;Acc:VGNC:107164]	K09680;K09680	27.863	34.791	34.796	21.473	27.875	30.158	24.934	32.399	49.911	34.288	40.612	47.373	40.612	47.373	68.522	92.82	89.349	80.962	69.755	71.069	0.477848	0.00030047
ENSSSCG00000005257	TRPM3	transient receptor potential cation channel subfamily M member 3 [Source:VGNC Symbol;Acc:VGNC:98384]	-	1.032	0.709	0.476	0.769	0.717	0.449	0.724	0.947	0.461	0.57	0.558	0.299	0.558	0.299	0.068	0.281	0.13	0.189	0.191	0.271	2.45757	0.000317969
ENSSSCG00000015545	GLUL	glutamate-ammonia ligase [Source:NCBI gene (formerly Entrezgene);Acc:396944]	K01915;K01915;K01915;K01915;K01915;K01915;K01915;K01915;K01915	71.245	43.372	42.444	48.192	46.904	35.876	56.909	35.649	50.157	66.914	73.4	85.394	73.4	85.394	75.444	69.559	134.046	119.011	117.237	153.634	0.481477	0.000323537
ENSSSCG00000010084	SDF2L1	ERE76573.1 MIR motif containing protein [Cricetulus griseus]	-	8.298	3.05	4.149	4.087	5.716	7.292	7.131	3.332	10.472	6.986	11.538	9.959	11.538	9.959	16.04	14.016	8.251	15.637	14.561	10.835	0.496434	0.000461502
ENSSSCG00000038221	HSD17B2	hydroxysteroid 17-beta dehydrogenase 2 [Source:VGNC Symbol;Acc:VGNC:88987]	K13368;K13368;K13368	243.888	166.481	130.55	275.126	240.669	257.738	187.587	284.245	148.316	219.23	94.089	139.497	94.089	139.497	118.891	92.563	41.366	36.463	15.796	23.748	2.47504	0.000461677
ENSSSCG00000010533	PYROXD2	pyridine nucleotide-disulphide oxidoreductase domain 2 [Source:VGNC Symbol;Acc:VGNC:92023]	-	1.652	3.107	2.526	2.559	1.636	1.241	2.335	1.311	1.477	0.84	0.755	1.078	0.755	1.078	0.782	1.657	1.041	0.557	0.592	0.958	2.16029	0.000529982
ENSSSCG00000002475	SERPINA6	serpin family A member 6 [Source:NCBI gene (formerly Entrezgene);Acc:396736]	-	43.742	90.686	113.755	85.635	43.82	33.102	40.929	61.867	52.129	18.137	18.734	52.526	18.734	52.526	9.554	22.811	11.904	13.879	15.894	15.757	3.15668	0.000634201
MSTRG.5463	LIPK	lipase member K [Sus scrofa]	-	1.967	1.394	1.386	5.364	2.351	1.555	1.937	3.282	0.973	5.348	3.975	2.484	3.975	2.484	5.306	6.868	11.849	11.106	10.647	7.293	0.311502	0.00075646
ENSSSCG00000032446	C1orf116	chromosome 9 C1orf116 homolog [Source:VGNC Symbol;Acc:VGNC:86093]	-	0.479	0.744	0.702	1.49	0.733	0.737	1.066	0.416	0.711	0.906	0.79	2.131	0.79	2.131	2.328	3.101	1.67	1.857	2.574	1.729	0.414257	0.00081356
ENSSSCG00000010432	ASAH2	N-acylsphingosine amidohydrolase 2 [Source:VGNC Symbol;Acc:VGNC:97888]	K12349;K12349;K12349	2.95	4.994	9.012	5.071	3.345	2.076	2.708	6.398	6.674	1.963	1.575	2.868	1.575	2.868	2.381	0.565	0.501	1.516	1.035	1.283	3.15833	0.00084496
ENSSSCG00000051452	Pol	ABR01162.1 endonuclease/reverse transcriptase [Sus scrofa]	-	0.047	0.029	0.016	0.017	0	0.025	0.045	0.025	0.039	0.051	0.113	0.117	0.113	0.117	0.123	0.249	0.108	0.126	0.057	0.058	0.242515	0.000854827
ENSSSCG00000006521	FAM189B	family with sequence similarity 189 member B [Source:VGNC Symbol;Acc:VGNC:87945]	-	0.562	0.32	0.634	0.192	0.464	0.238	0.464	0.377	0.394	0.573	0.514	1.059	0.514	1.059	0.577	0.881	1.433	0.774	0.804	0.872	0.486844	0.00102936
ENSSSCG00000015491	ANKRD45	XP_013845064.1 ankyrin repeat domain-containing protein 45 isoform X1 [Sus scrofa]	-	0.111	0.24	0.225	0.056	0.118	0.151	0.09	0.203	0.161	0.085	0.047	0.063	0.047	0.063	0.082	0.089	0.069	0.059	0.015	0.036	2.48624	0.00103113
ENSSSCG00000015550	RGS16	regulator of G protein signaling 16 [Source:VGNC Symbol;Acc:VGNC:92262]	-	1.075	0.845	2.405	4.274	1.784	2.059	4.565	2.558	2.978	2.121	5.22	5.169	5.22	5.169	7.624	7.656	3.542	5.882	8.75	5.809	0.43542	0.00107759
ENSSSCG00000016876	C5orf34	chromosome 16 C5orf34 homolog [Source:VGNC Symbol;Acc:VGNC:108008]	-	0.373	0.285	0.066	0.422	0.252	0.494	0.604	0.407	0.42	0.536	0.685	0.44	0.685	0.44	0.937	0.768	1.334	1.334	1.026	0.595	0.434095	0.00111936
ENSSSCG00000016204	IHH	Indian hedgehog signaling molecule [Source:VGNC Symbol;Acc:VGNC:96370]	K11989;K11989	0.231	0.118	0.171	0.4	0.124	0.263	0.15	0.267	0.143	0.25	0.197	0.375	0.197	0.375	0.68	0.624	0.515	0.621	0.827	0.456	0.410781	0.00115407
ENSSSCG00000039159	Pol	ABR01162.1 endonuclease/reverse transcriptase [Sus scrofa]	-	0.05	0.108	0.179	0.022	0.218	0.024	0.172	0.041	0.094	0.284	0.124	0.202	0.124	0.202	0.202	0.262	0.18	0.298	0.232	0.392	0.417279	0.00117539
ENSSSCG00000001027	BMP6	bone morphotic protein 6 [Source:VGNC Symbol;Acc:VGNC:85845]	K16620;K16620;K16620;K16620	12.327	5.94	8.258	9.22	12.875	4.648	7.595	5.637	5.921	4.478	5.871	5.354	5.871	5.354	3.411	3.486	3.405	2.078	3.049	4.424	2.03682	0.00137053
ENSSSCG00000036011	ISLR2	immunoglobulin superfamily containing leucine rich repeat 2 [Source:VGNC Symbol;Acc:VGNC:89227]	-	0	0.034	0	0	0	0.016	0.016	0	0.016	0.016	0.031	0.109	0.031	0.109	0.049	0.06	0.052	0.051	0.015	0.054	0.187643	0.00137431
ENSSSCG00000023333	FCN2	ficolin (collagen/fibrinogen domain containing lectin) 2 (hucolin) [Source:NCBI gene (formerly Entrezgene);Acc:396881]	-	86.259	75.969	80.179	64.615	74.152	71.974	103.148	45.47	134.616	102.557	87.22	175.056	87.22	175.056	286.475	151.605	299.891	166.672	185.578	156.473	0.456947	0.00154982
ENSSSCG00000000867	SPIC	Spi-C transcription factor [Source:VGNC Symbol;Acc:VGNC:104061]	-	0	0.049	0.027	0.078	0.031	0.023	0.073	0.028	0.105	0.158	0.105	0.246	0.105	0.246	0.145	0.102	0.155	0.087	0.057	0.097	0.359375	0.00157294
ENSSSCG00000021805	GALNTL6	polypeptide N-acetylgalactosaminyltransferase like 6 [Source:VGNC Symbol;Acc:VGNC:103947]	K00710;K00710;K00710	0.188	0.316	0.286	0.342	0.149	0.226	0.125	0.119	0.131	0.095	0.107	0.195	0.107	0.195	0.038	0.093	0.093	0.039	0.045	0.014	2.61752	0.00164331
ENSSSCG00000004170	SPIN1	NP_001182299.1 spindlin-1 [Sus scrofa]	-	60.512	38.195	38.799	8.593	19.46	16.176	17.195	42.04	39.226	12.236	23.443	4.467	23.443	4.467	9.641	4.472	12.922	1.281	5.394	3.37	3.62826	0.00172945
ENSSSCG00000016010	CERKL	ceramide kinase like [Source:VGNC Symbol;Acc:VGNC:95974]	-	0.019	0	0.039	0.044	0	0	0	0.02	0	0.027	0.032	0.037	0.032	0.037	0.053	0.031	0.052	0.06	0.033	0.037	0.337017	0.00178003
ENSSSCG00000017914	GLTPD2	glycolipid transfer protein domain containing 2 [Source:VGNC Symbol;Acc:VGNC:88502]	-	2.988	1.961	3.071	4.753	3.678	3.497	4.317	4.135	6.259	5.385	4.581	4.227	4.581	4.227	9.857	13.439	15.419	16.211	18.325	8.541	0.361088	0.00191243
ENSSSCG00000002013	DHRS4	dehydrogenase/reductase (SDR family) member 4 [Source:NCBI gene (formerly Entrezgene);Acc:397082]	K11147;K11147;K11147	97.452	125.059	98.993	145.84	112.732	127.309	105.859	112.17	180.652	182.726	130.559	107.296	130.559	107.296	303.947	531.485	426.668	379.235	295.324	329.227	0.411718	0.00193389
ENSSSCG00000045597	Pol	ABR01162.1 endonuclease/reverse transcriptase [Sus scrofa]	K06464;K06464;K06464;K06464;K06464;K06464;K06464;K06464;K06464;K06464;K06464;K06464;K06464;K06464;K06464;K06464;K06464;K06464;K06464	0.169	0.097	0.328	0.112	0.077	0.03	0.179	0.123	0.222	0.255	0.139	0.496	0.139	0.496	0.193	0.405	0.28	0.553	0.445	0.548	0.40344	0.00202929
ENSSSCG00000010303	SYNPO2L	synaptopodin 2 like [Source:VGNC Symbol;Acc:VGNC:93673]	-	0.144	0.144	0.093	0.054	0.084	0.064	0.063	0.032	0.026	0.04	0.01	0.035	0.01	0.035	0.021	0.019	0	0.047	0	0.023	3.61026	0.00203736
ENSSSCG00000008535	CLIP4	CAP-Gly domain containing linker protein family member 4 [Source:VGNC Symbol;Acc:VGNC:97932]	-	0.013	0.02	0.032	0.008	0.037	0.066	0.019	0.022	0.027	0.081	0.054	0.073	0.054	0.073	0.133	0.087	0.11	0.166	0.034	0.031	0.317295	0.00219564
ENSSSCG00000031794	TNFAIP8L3	TNF alpha induced protein 8 like 3 [Source:VGNC Symbol;Acc:VGNC:94256]	-	0.35	0.371	0.24	0.517	0.308	0.887	0.374	0.083	0.798	0.734	0.289	0.57	0.289	0.57	3.443	1.454	2.438	2.14	2.31	2.274	0.250958	0.00224184
ENSSSCG00000002993	CYP2A19	cytochrome P450 family 2 subfamily A member 19 [Source:VGNC Symbol;Acc:VGNC:103350]	K07411;K07411	764.377	1741.05	1897.95	1885.97	1544.96	980.464	1456.26	1686.3	1151.69	534.663	783.927	2038.15	783.927	2038.15	96.598	224.956	71.824	349.663	320.677	858.907	2.48307	0.00262302
ENSSSCG00000001672	CRIP3	cysteine rich protein 3 [Source:VGNC Symbol;Acc:VGNC:86996]	-	0.237	0.431	0.234	0.33	0.26	0.131	0.198	0.215	0.211	0.466	0.193	0.634	0.193	0.634	0.623	0.412	0.623	0.255	0.8	0.494	0.499333	0.00274242
ENSSSCG00000025492	NUDT13	nudix hydrolase 13 [Source:VGNC Symbol;Acc:VGNC:90954]	-	3.571	1.318	2.229	2.179	0.688	1.039	1.427	1.297	3.819	1.905	2.379	3.396	2.379	3.396	8.115	6.054	5.855	4.505	4.047	4.89	0.426943	0.00283284
ENSSSCG00000005352	FRMPD1	FERM and PDZ domain containing 1 [Source:VGNC Symbol;Acc:VGNC:88240]	-	0.045	0.043	0.17	0.035	0.011	0.008	0.074	0.078	0.063	0.024	0.055	0.376	0.055	0.376	0.083	0.641	0.575	0.743	0.75	0.949	0.125596	0.00290009
ENSSSCG00000005609	GARNL3	GTPase activating Rap/RanGAP domain like 3 [Source:VGNC Symbol;Acc:VGNC:88351]	-	11.173	6.647	14.014	11.121	4.262	10.001	13.137	5.413	7.545	13.864	4.91	9.746	4.91	9.746	24.597	28.203	31.819	24.691	25.067	21.651	0.451444	0.00293294
ENSSSCG00000004891	SERPINB7	serpin family B member 7 [Source:VGNC Symbol;Acc:VGNC:92739]	-	0.061	0.311	0.218	0.162	0.178	0.339	0.023	0.176	0.559	0.645	0.129	0.423	0.129	0.423	0.98	0.627	0.893	0.701	0.364	0.515	0.38412	0.00295569
ENSSSCG00000027178	MAN2B2	mannosidase alpha class 2B member 2 [Source:VGNC Symbol;Acc:VGNC:98100]	K12312	0.139	0.32	0.232	0.271	0.151	0.025	0.229	0.136	0.278	0.194	0.085	0.042	0.085	0.042	0	0.129	0	0.039	0.069	0.056	2.90065	0.00298204
ENSSSCG00000007336	NNAT	neuronatin [Source:NCBI gene (formerly Entrezgene);Acc:449004]	-	2.174	1.274	1.342	2.054	1.673	3.059	4.056	3.366	3.159	7.815	3.557	0.939	3.557	0.939	10.763	6.409	14.546	8.572	7.417	5.065	0.340442	0.00301663
ENSSSCG00000007043	GPCPD1	glycerophosphocholine phosphodiesterase 1 [Source:VGNC Symbol;Acc:VGNC:96148]	K18695;K18695	7.2	3.753	10.278	3.477	6.182	3.993	3.246	3.669	4.593	2.659	2.911	2.212	2.911	2.212	1.646	2.121	3.481	1.482	2.114	2.418	2.20448	0.00301824
ENSSSCG00000031590	SYT13	synaptotagmin 13 [Source:VGNC Symbol;Acc:VGNC:93682]	-	0.126	0.019	0.053	0	0	0.056	0	0.011	0.062	0.009	0.018	0.237	0.018	0.237	0.354	1.806	1.555	2.013	1.809	1.29	0.0359696	0.00318092
ENSSSCG00000015525	TOR3A	torsin family 3 member A [Source:VGNC Symbol;Acc:VGNC:94320]	-	0.953	1.919	1.079	3.622	2.681	3.882	3.435	2.483	2.186	4.402	9.254	5.425	9.254	5.425	4.051	4.117	9.884	5.801	3.418	3.427	0.446775	0.0031947
ENSSSCG00000043977	COX6B1	XP_020949835.1 cytochrome c oxidase subunit 6B1-like isoform X2 [Sus scrofa]	K02267;K02267;K02267;K02267;K02267;K02267;K02267;K02267;K02267;K02267;K02267;K02267;K02267	1.524	1.994	2.921	1.58	1.709	0.581	0.626	1.284	0.977	0.426	0.319	0.806	0.319	0.806	0.967	0.887	0.66	0.381	0.462	0.309	2.52942	0.0032887
ENSSSCG00000033505	NKX6-3	NK6 homeobox 3 [Source:VGNC Symbol;Acc:VGNC:96125]	-	0.583	1.757	1.423	1.425	1.22	1.103	0.535	0.844	1.116	0.068	0.61	1.541	0.61	1.541	0.107	0.066	0.263	0.184	0.544	0.236	2.76485	0.00340161
ENSSSCG00000003845	MROH7	XP_020952243.1 LOW QUALITY PROTEIN: maestro heat-like repeat-containing protein family member 7 [Sus scrofa]	-	0.015	0.011	0.025	0.009	0.022	0.049	0.034	0.026	0.015	0.005	0	0.012	0	0.012	0.006	0.005	0	0	0.005	0.023	3.67857	0.00354244
ENSSSCG00000012852	CDHR5	cadherin related family member 5 [Source:VGNC Symbol;Acc:VGNC:86492]	-	1.671	4.244	1.618	4.063	4.34	2.288	1.502	3.928	1.396	1.146	1.557	0.414	1.557	0.414	1.043	2.741	0.562	0.657	0.734	1.012	2.53902	0.00380137
ENSSSCG00000016332	RBM44	RNA binding motif protein 44 [Source:HGNC Symbol;Acc:HGNC:24756]	-	0	0	0.01	0.013	0.009	0.031	0	0	0.024	0.012	0.03	0.041	0.03	0.041	0.024	0.019	0.019	0.048	0.039	0.023	0.341176	0.00383032
ENSSSCG00000017763	SLC13A2	solute carrier family 13 member 2 [Source:VGNC Symbol;Acc:VGNC:92930]	-	0.807	0.163	0.45	0.012	0.631	0.465	0.465	0.534	0.054	0	0.322	0.063	0.322	0.063	0.057	0.039	0.104	0.015	0.076	0.031	5.06506	0.00395263
ENSSSCG00000006141	CA3	carbonic anhydrase 3 [Source:VGNC Symbol;Acc:VGNC:86099]	K01672;K01672	10.858	19.153	39.709	37.734	22.166	40.14	81.853	76.923	45.303	12.203	9.848	39.7	9.848	39.7	1.442	8.059	0.272	1.356	14.362	13.347	3.7165	0.00398544
ENSSSCG00000038545	C10orf105	chromosome 14 C10orf105 homolog [Source:VGNC Symbol;Acc:VGNC:85940]	-	0	0.018	0	0	0	0.017	0.009	0.01	0	0	0	0.095	0	0.095	0.705	0.758	0.307	0.221	0.853	0.453	0.0159198	0.00400333
ENSSSCG00000012993	SLC25A45	solute carrier family 25 member 45 [Source:VGNC Symbol;Acc:VGNC:93018]	-	0.721	0.595	0.186	3.175	1.834	1.008	1.496	0.999	0.833	2.06	3.348	1.328	3.348	1.328	4.602	2.815	3.871	1.537	3.607	2.051	0.430112	0.00413944
ENSSSCG00000015301	STEAP1	STEAP family member 1 [Source:NCBI gene (formerly Entrezgene);Acc:397573]	K14737	0.047	0.036	0.078	0	0.045	0.068	0.137	0	0	0.26	0.065	0.076	0.065	0.076	0.172	0.095	0.288	0.529	0.245	0.188	0.214286	0.00422669
ENSSSCG00000025500	HTR1D	5-hydroxytryptamine receptor 1D [Source:VGNC Symbol;Acc:VGNC:97100]	K04153;K04153;K04153;K04153	0.078	0.314	0.26	0.097	0.357	0.086	0.029	0.084	0.135	0.231	0.516	0.221	0.516	0.221	0.158	0.303	0.541	0.442	0.436	0.394	0.44417	0.00440005
ENSSSCG00000036008	TACR1	tachykinin receptor 1 [Source:VGNC Symbol;Acc:VGNC:93701]	K04222;K04222	0.018	0.014	0.037	0	0.009	0	0.007	0.031	0.019	0	0.006	0	0.006	0	0	0	0	0	0	0	22.5	0.00440094
ENSSSCG00000035366	MFHAS1	multifunctional ROCO family signaling regulator 1 [Source:VGNC Symbol;Acc:VGNC:107361]	-	0.72	0.657	0.626	0.577	0.721	1.076	1.159	0.569	0.711	1.657	0.954	1.76	0.954	1.76	1.02	0.691	0.937	2.08	2.437	2.677	0.479561	0.0046339
ENSSSCG00000007079	FLRT3	fibronectin leucine rich transmembrane protein 3 [Source:VGNC Symbol;Acc:VGNC:96304]	-	0.125	0.396	0.144	0.187	0.083	0.199	0.265	0.273	0.138	0.14	0.19	0.43	0.19	0.43	0.757	0.708	1.006	0.856	1.263	0.347	0.317711	0.00465081
ENSSSCG00000017343	GFAP	glial fibrillary acidic protein [Source:VGNC Symbol;Acc:VGNC:88419]	K05640	0.214	1.216	0.719	0.469	0.535	0.299	0.642	0.993	0.55	0.176	0.398	0.505	0.398	0.505	0.154	0.329	0.311	0.029	0.155	0.157	2.54607	0.00500337
ENSSSCG00000012549	RADX	RPA1 related single stranded DNA binding protein, X-linked [Source:HGNC Symbol;Acc:HGNC:25486]	-	0.048	0.061	0.013	0	0.031	0.011	0.035	0.028	0.033	0.071	0.055	0.085	0.055	0.085	0.043	0.032	0.098	0.048	0.084	0.038	0.469314	0.00516151
ENSSSCG00000034360	CELSR2	cadherin EGF LAG seven-pass G-type receptor 2 [Source:VGNC Symbol;Acc:VGNC:98748]	-	1.754	3.577	1.653	2.634	1.746	0.838	1.033	2.058	0.687	0.691	0.841	1.385	0.841	1.385	0.713	0.77	0.288	0.332	0.765	0.855	2.40663	0.0054202
ENSSSCG00000023992	CEP112	centrosomal protein 112 [Source:VGNC Symbol;Acc:VGNC:86558]	-	0.03	0.059	0.007	0.066	0.008	0.044	0.012	0.102	0.063	0.063	0.098	0.102	0.098	0.102	0.108	0.083	0.21	0.146	0.048	0.089	0.412883	0.00558264
ENSSSCG00000045531	FKBP1B	FKBP prolyl isomerase 1B [Source:VGNC Symbol;Acc:VGNC:106579]	-	17.104	13.495	8.588	10.367	10.489	12.488	12.559	9.887	18.535	17.16	22.659	5.564	22.659	5.564	43.345	38.69	62.576	24.943	37.975	23.885	0.410091	0.00579818
ENSSSCG00000028699	NEIL2	nei like DNA glycosylase 2 [Source:VGNC Symbol;Acc:VGNC:90673]	K10568	1.001	1.231	2.075	1.621	0.517	0.333	0.543	1.983	2.117	1.665	1.06	1.11	1.06	1.11	4.396	3.094	3.401	3.153	3.164	3.275	0.469652	0.00579937
ENSSSCG00000017521	SCRN2	secernin 2 [Source:VGNC Symbol;Acc:VGNC:92648]	-	1.653	3.182	0.374	3.163	3.054	0.792	0.246	0.227	1.66	2.003	0.936	2.593	0.936	2.593	5.138	5.417	4.338	4.604	5.036	3.563	0.426757	0.00584862
ENSSSCG00000015302	CFAP69	cilia and flagella associated protein 69 [Source:HGNC Symbol;Acc:HGNC:26107]	-	0.054	0.25	0.045	0.18	0.096	0.127	0.132	0.235	0.188	0.327	0.34	0.103	0.34	0.103	0.684	0.81	1.072	0.355	0.317	0.309	0.302757	0.00592824
MSTRG.74	Pol	endonuclease/reverse transcriptase [Sus scrofa]	-	0	0	0.451	0	0.12	0	0	0	0.988	0.176	0	3.226	0	3.226	1.01	1.318	1.14	3.348	3.765	1.262	0.102263	0.00594522
ENSSSCG00000022614	DQX1	DEAQ-box RNA dependent ATPase 1 [Source:VGNC Symbol;Acc:VGNC:87434]	-	0.041	0	0.051	0.051	0.039	0.015	0.06	0.177	0.071	0.171	0.043	0.099	0.043	0.099	0.165	0.138	0.189	0.077	0.121	0.165	0.432363	0.00618505
ENSSSCG00000044266	Pol	ABR01162.1 endonuclease/reverse transcriptase [Sus scrofa]	-	0.095	0.116	0.109	0.273	0.113	0.256	0.275	0.141	0.099	0.046	0.081	0.079	0.081	0.079	0.084	0.098	0.058	0.078	0.1	0.088	2.07444	0.00624509
ENSSSCG00000005128	TUSC1	tumor suppressor candidate 1 [Source:HGNC Symbol;Acc:HGNC:31010]	-	0.625	0.206	0.299	0.669	0	0.458	0.328	0.465	0.373	0.436	0.623	0.508	0.623	0.508	1.317	1.088	1.726	1.218	0.53	0.651	0.422749	0.00641704
ENSSSCG00000033067	GLT1D1	glycosyltransferase 1 domain containing 1 [Source:VGNC Symbol;Acc:VGNC:88498]	-	0.718	1.187	1.297	1.735	1.34	3.061	1.79	0.761	1.181	1.969	1.904	1.399	1.904	1.399	1.536	4.016	4.39	4.725	3.148	4.403	0.475446	0.00644666
ENSSSCG00000047075	MIOX	NP_999267.1 inositol oxygenase [Sus scrofa]	K00469;K00469;K00469	0.966	0.847	2.204	2.662	2.091	2.094	1.673	3.004	1.176	0.875	1.183	2.726	1.183	2.726	0.28	0.31	0.034	0.163	0.077	0.342	2.79082	0.00646233
ENSSSCG00000002375	RPS6KL1	ribosomal protein S6 kinase like 1 [Source:VGNC Symbol;Acc:VGNC:92448]	-	0.929	1.515	0.63	1.403	0.805	0.57	1.05	1.064	0.916	0.652	1.728	1.338	1.728	1.338	1.842	2.792	5.337	3.498	2.685	2.205	0.402319	0.006505
ENSSSCG00000016115	ICA1L	islet cell autoantigen 1 like [Source:VGNC Symbol;Acc:VGNC:95617]	-	0	0.022	0.012	0.009	0.028	0.021	0.011	0.013	0	0.081	0.061	0.035	0.061	0.035	0.043	0.02	0.011	0.011	0.038	0.071	0.312668	0.00652772
ENSSSCG00000011904	UPK1B	uroplakin 1B [Source:VGNC Symbol;Acc:VGNC:94722]	-	0	0.098	0	0.02	0.062	0.117	0.07	0.055	0.089	0.044	0.378	0.129	0.378	0.129	0.164	0.539	0.64	0.338	0.294	0.026	0.200235	0.00660795
ENSSSCG00000011316	CCR9	C-C motif chemokine receptor 9 [Source:VGNC Symbol;Acc:VGNC:86374]	K04184;K04184;K04184;K04184	0.06	0.064	0.07	0.156	0.092	0.157	0.158	0.114	0.158	0.117	0.058	0.068	0.058	0.068	0.035	0.016	0.101	0.063	0.024	0.01	2.09146	0.00667626
ENSSSCG00000003048	CXCL17	XP_020950129.1 C-X-C motif chemokine 17-like isoform X2 [Sus scrofa]	K22627	0.149	0.057	0.063	0.28	0.144	0.287	0.34	0.265	0.104	0	0.209	0.091	0.209	0.091	0	0.076	0.058	0.028	0	0.061	3.22945	0.00689002
ENSSSCG00000012755	GABRQ	gamma-aminobutyric acid type A receptor subunit theta [Source:VGNC Symbol;Acc:VGNC:88315]	K05192;K05192;K05192;K05192;K05192	0	0.083	0	0.056	0	0	0.013	0.031	0.013	0.202	0.013	0	0.013	0	0.067	0.183	0.112	0.424	0.202	0.307	0.129801	0.00692632
ENSSSCG00000051489	Pol	ABR01162.1 endonuclease/reverse transcriptase [Sus scrofa]	-	0	0.135	0	0.065	0.097	0.108	0	0.107	0.072	0	0.03	0	0.03	0	0.028	0	0.002	0	0	0.02	7.3	0.00701581
ENSSSCG00000005452	C9orf152	chromosome 1 C9orf152 homolog [Source:VGNC Symbol;Acc:VGNC:85972]	-	0.026	0.04	0.022	0	0.025	0	0	0.022	0	0.036	0.036	0.021	0.036	0.021	0.057	0.017	0.02	0.059	0.051	0.042	0.39823	0.00712984
ENSSSCG00000026527	HCN1	hyperpolarization activated cyclic nucleotide gated potassium channel 1 [Source:VGNC Symbol;Acc:VGNC:88802]	K04954	0.009	0.035	0.038	0.006	0.017	0	0.02	0.008	0.05	0	0.013	0	0.013	0	0.007	0	0	0	0	0	9.15	0.00719273
ENSSSCG00000010256	COL13A1	collagen type XIII alpha 1 chain [Source:VGNC Symbol;Acc:VGNC:86865]	K16617	0.267	0.199	0.109	0.332	0.216	0.332	0.485	0.568	0.187	0.089	0.094	0.026	0.094	0.026	0.202	0.08	0.089	0.251	0.036	0.247	2.41921	0.00731836
ENSSSCG00000008281	RTKN	rhotekin [Source:VGNC Symbol;Acc:VGNC:92494]	-	0.748	1.566	0.699	0.886	0.831	0.645	0.796	0.515	0.935	0.674	1.265	1.11	1.265	1.11	1.469	1.099	2.332	3.05	2.813	1.906	0.484858	0.00738994
ENSSSCG00000006238	CYP7A1	cytochrome P450 family 7 subfamily A member 1 [Source:VGNC Symbol;Acc:VGNC:98774]	K00489;K00489;K00489;K00489;K00489;K00489	3.79	10.788	4.757	3.276	3.65	0.368	1.113	11.246	3.445	1.598	0.145	4.405	0.145	4.405	27.908	27.409	30.555	27.244	42.633	21.388	0.231514	0.0075327
ENSSSCG00000030998	WIF1	WNT inhibitory factor 1 [Source:VGNC Symbol;Acc:VGNC:94957]	K01691	0	0	0.013	0.01	0.015	0.023	0.011	0	0.011	0.022	0.022	0.013	0.022	0.013	0.069	0.127	0.048	0.012	0.062	0.051	0.194836	0.00766857
ENSSSCG00000010007	MTFP1	mitochondrial fission process 1 [Source:VGNC Symbol;Acc:VGNC:90446]	-	0.68	0.759	0.683	1.423	0.986	0.762	1.198	1.153	1.445	3.326	0.974	1.162	0.974	1.162	7.901	2.879	6.634	4.757	12.123	2.59	0.214637	0.00768921
ENSSSCG00000000062	CSDC2	cold shock domain containing C2 [Source:VGNC Symbol;Acc:VGNC:87028]	-	0.021	0	0.088	0.039	0.02	0.046	0.062	0.018	0.015	0.059	0.044	0.068	0.044	0.068	0.093	0.113	0.097	0.095	0.028	0.068	0.464662	0.00776149
ENSSSCG00000037110	PCP4	Purkinje cell protein 4 [Source:VGNC Symbol;Acc:VGNC:91229]	-	0.18	1.108	0.377	1.798	0.087	0.594	1.123	0.313	0.815	5.151	1.822	0.22	1.822	0.22	5.707	3.472	16.424	5.526	7.475	3.352	0.130115	0.0078254
ENSSSCG00000034044	RASD1	ras related dexamethasone induced 1 [Source:VGNC Symbol;Acc:VGNC:92107]	K07843;K07843	1.471	2.075	2.111	0.262	0.745	1.232	0.925	3.712	2.098	0.978	0.514	0.427	0.514	0.427	0.62	0.261	1.057	0.239	0.485	0.425	2.92269	0.00799352
MSTRG.3254	Dnah2	dynein heavy chain 2, axonemal isoform X1 [Microcebus murinus]	K10408;K10408;K10408	0.285	0.966	1.752	1.39	0.699	0.934	1.438	2.975	1.948	0.731	1.687	2.585	1.687	2.585	6.385	1.675	6.784	5.02	4.579	3.883	0.371658	0.00800005
ENSSSCG00000000997	PPP1R3G	protein phosphatase 1 regulatory subunit 3G [Source:VGNC Symbol;Acc:VGNC:91740]	-	0	0.576	1.029	0.701	0.465	0.157	0.275	0.604	0.335	0.112	0.261	0.261	0.261	0.261	0.039	0.072	0.207	0.041	0.035	0.173	3.44879	0.00804893
ENSSSCG00000023672	LRRC30	leucine rich repeat containing 30 [Source:VGNC Symbol;Acc:VGNC:98494]	-	0.061	0.235	0.255	0.152	0.118	0.134	0.022	0.238	0.127	0	0	0.322	0	0.322	0.832	0.805	0.542	0.716	1.145	0.543	0.273598	0.00808805
ENSSSCG00000017926	SLC16A13	solute carrier family 16 member 13 [Source:VGNC Symbol;Acc:VGNC:92941]	-	1.18	1.402	1.109	1.81	1.301	1.214	2.143	1.997	3.735	2.356	1.373	3.318	1.373	3.318	4.689	4.598	15.951	12.45	14.24	6.724	0.241876	0.00846722
ENSSSCG00000008624	LPIN1	lipin 1 [Source:VGNC Symbol;Acc:VGNC:89793]	K15728;K15728;K15728;K15728;K15728	11.661	15.263	20.649	4.162	8.856	1.557	3.048	10.423	5.957	2.362	2.007	2.309	2.007	2.309	1.263	3.95	4.685	2.02	2.707	3.685	3.26461	0.00855796
ENSSSCG00000029471	STAC3	SH3 and cysteine rich domain 3 [Source:VGNC Symbol;Acc:VGNC:93523]	-	0.491	0.453	0.247	0.143	0.126	0.504	0.12	0.142	0.453	0.047	0.07	0.16	0.07	0.16	0.098	0	0.256	0.223	0.043	0.027	2.89935	0.00857185
ENSSSCG00000048838	Pol	ABR01162.1 endonuclease/reverse transcriptase [Sus scrofa]	-	0.015	0.092	0.025	0.056	0.073	0	0.022	0.026	0.021	0.031	0	0	0	0	0	0	0	0	0	0.012	7.67442	0.00862474
ENSSSCG00000036669	AHNAK	XP_019500909.1 PREDICTED: neuroblast differentiation-associated protein AHNAK isoform X3 [Hipposideros armiger]	K23934	2.006	4.832	2.172	2.863	2.031	1.145	1.769	1.427	1.203	0.817	1.014	2.229	1.014	2.229	0.245	0.864	1.395	0.122	0.65	0.413	2.50974	0.00876763
ENSSSCG00000004150	HEBP2	heme binding protein 2 [Source:VGNC Symbol;Acc:VGNC:103106]	-	0.08	2.051	2.633	2.325	2.373	0.706	0.412	0.628	2.795	0.538	0.202	5.549	0.202	5.549	3.434	3.434	7.139	5.66	6.382	6.903	0.356846	0.00906015
ENSSSCG00000032398	VGLL3	vestigial like family member 3 [Source:VGNC Symbol;Acc:VGNC:94823]	-	0.18	0.103	0.082	0.102	0.059	0.09	0.14	0.159	0.085	0.215	0.342	0.317	0.342	0.317	0.211	0.176	0.468	0.185	0.04	0.189	0.466636	0.0091403
ENSSSCG00000006876	PLPPR5	phospholipid phosphatase related 5 [Source:NCBI gene (formerly Entrezgene);Acc:100514836]	-	0.059	0	0.032	0.064	0.029	0.089	0.043	0	0.041	0.124	0.062	0.096	0.062	0.096	0.243	0.12	0.069	0.163	0	0.147	0.348633	0.00916158
ENSSSCG00000006491	PAQR6	progestin and adipoQ receptor family member 6 [Source:VGNC Symbol;Acc:VGNC:91176]	-	0.305	0.053	0.237	0.062	0.22	0.159	0.155	0.119	0.086	0.116	0.021	0.031	0.021	0.031	0.051	0.067	0.125	0.069	0.062	0.025	2.46208	0.00918995
ENSSSCG00000004040	SLC22A2	solute carrier family 22 member 2 [Source:VGNC Symbol;Acc:VGNC:92979]	K08199	0.114	0	0	0.298	0.055	0.182	0.21	0.199	0.027	0	0	0.016	0	0.016	0	0.026	0.015	0	0	0.062	9.11765	0.00931667
ENSSSCG00000035870	TRAV16	T cell receptor alpha variable 16 [Source:HGNC Symbol;Acc:HGNC:12112]	K10784;K10784;K10784;K10784;K10784;K10784;K10784;K10784;K10784;K10784;K10784;K10784;K10784;K10784;K10784;K10784;K10784;K10784;K10784;K10784;K10784;K10784;K10784;K10784;K10784;K10784;K10784;K10784;K10784	0.04	0.091	0.089	0	0	0.031	0.2	0.108	0.095	0	0	0	0	0	0.02	0	0.053	0	0	0	8.9589	0.00946573
ENSSSCG00000009856	NOS1	nitric oxide synthase 1 [Source:VGNC Symbol;Acc:VGNC:90823]	K13240;K13240;K13240;K13240;K13240;K13240;K13240;K13240;K13240;K13240;K13240;K13240;K13240	0.008	0.006	0	0.01	0.007	0	0	0.013	0.005	0	0.005	0	0.005	0	0	0	0	0	0	0	9.8	0.00951274
ENSSSCG00000015905	SCN2A	sodium voltage-gated channel alpha subunit 2 [Source:HGNC Symbol;Acc:HGNC:10588]	K04834	0.035	0.06	0.065	0.026	0.046	0	0.069	0.006	0.024	0	0	0.017	0	0.017	0	0.024	0	0.011	0.032	0	3.94048	0.00957805
ENSSSCG00000017794	EFCAB5	EF-hand calcium binding domain 5 [Source:VGNC Symbol;Acc:VGNC:87565]	-	0.031	0.062	0.052	0.013	0.029	0.008	0	0.063	0.014	0.07	0.056	0.066	0.056	0.066	0.046	0.021	0.104	0.055	0.116	0.067	0.452579	0.00960266
ENSSSCG00000041322	ALPK3	XP_020954559.1 alpha-protein kinase 3 [Sus scrofa]	-	0.071	0.075	0.007	0.039	0.051	0.065	0.019	0.092	0.018	0.012	0.031	0.029	0.031	0.029	0.007	0.006	0.021	0.007	0.023	0.029	2.64848	0.0105964
ENSSSCG00000009530	CCDC168	XP_020921551.1 coiled-coil domain-containing protein 168 [Sus scrofa]	-	0.003	0	0.005	0.005	0.017	0.013	0.011	0.015	0.002	0.004	0	0	0	0	0	0.002	0	0.002	0.006	0	5.07143	0.0105981
ENSSSCG00000021588	DAPK2	death associated protein kinase 2 [Source:VGNC Symbol;Acc:VGNC:87157]	K08803;K08803;K08803	1.474	2.071	2.297	2.544	2.988	0.901	2.334	2.154	4.801	1.669	1.761	5.565	1.761	5.565	3.089	4.832	5.972	8.885	6.397	9.503	0.452332	0.0106287
MSTRG.7089	Pol	LINE-1 retrotransposable element ORF2 protein [Camelus dromedarius]	-	0.189	0.363	0.079	0.471	0.091	0.38	0.311	0.941	0.492	0.691	0.493	0.613	0.493	0.613	0.209	0.766	0.838	1.465	1.647	1.374	0.409708	0.0108214
ENSSSCG00000034756	PLB1	phospholipase B1 [Source:VGNC Symbol;Acc:VGNC:91513]	K14621;K14621;K14621;K14621;K14621;K14621;K14621	1.387	0.894	0.615	0.555	0.733	0.287	0.296	0.474	0.38	0.389	0.281	0.251	0.281	0.251	0.463	0.249	0.22	0.306	0.211	0.115	2.26197	0.0110174
ENSSSCG00000012952	TMEM151A	transmembrane protein 151A [Source:VGNC Symbol;Acc:VGNC:94097]	-	0.022	0	0.019	0.042	0	0.016	0.049	0.078	0.016	0.125	0.047	0.055	0.047	0.055	0.099	0.106	0.069	0	0.073	0.055	0.384738	0.0110854
ENSSSCG00000017063	SGCD	sarcoglycan delta [Source:VGNC Symbol;Acc:VGNC:92789]	K12563;K12563;K12563;K12563	0.17	0.335	0.681	0.509	0.146	0.194	0.306	0.395	0.474	0.091	0.159	0.292	0.159	0.292	0.181	0.115	0.234	0.187	0.187	0.153	2.0075	0.0112421
ENSSSCG00000044815	Pol	ABR01162.1 endonuclease/reverse transcriptase [Sus scrofa]	-	0.256	0.12	0.303	0.277	0.02	0.191	0.095	0.431	0.207	0.176	0	0	0	0	0.151	0.053	0.012	0.118	0.151	0	2.87443	0.0113363
ENSSSCG00000006982	ZDHHC2	zinc finger DHHC-type palmitoyltransferase 2 [Source:VGNC Symbol;Acc:VGNC:95886]	-	0.152	0.127	0.095	0.221	0.159	0.241	0.186	0.22	0.176	0.362	0.256	0.453	0.256	0.453	0.196	0.188	0.43	0.556	0.709	0.123	0.481821	0.0116287
ENSSSCG00000031524	DPPA2	developmental pluripotency associated 2 [Source:HGNC Symbol;Acc:HGNC:19197]	-	0	0	0.045	0.013	0	0.031	0.008	0.037	0.015	0.007	0.03	0.043	0.03	0.043	0.031	0.094	0.066	0.024	0.098	0.121	0.289883	0.0120147
ENSSSCG00000031373	LIPN	lipase family member N [Source:HGNC Symbol;Acc:HGNC:23452]	-	0.111	0.219	0.08	0.198	0.229	0.023	0.232	0.371	0.022	0.287	0.166	0.592	0.166	0.592	0.561	0.45	0.943	0.156	0.251	0.423	0.38783	0.0120744
ENSSSCG00000047675	Pol	ABR01162.1 endonuclease/reverse transcriptase [Sus scrofa]	-	0.221	0.321	0	0.237	0	0.652	0.568	0.256	0.315	0.282	0	0	0	0	0.097	0	0	0.099	0	0.071	4.68124	0.0123539
ENSSSCG00000041130	Pol	ABR01162.1 endonuclease/reverse transcriptase [Sus scrofa]	-	0	0	0	0.009	0	0	0	0	0	0	0.006	0.012	0.006	0.012	0.022	0	0.017	0	0.01	0.018	0.105882	0.0123556
ENSSSCG00000009022	MAB21L2	mab-21 like 2 [Source:VGNC Symbol;Acc:VGNC:89933]	-	0.045	0.149	0.05	0.047	0.144	0.164	0.132	0.117	0.125	0.209	0.01	0.328	0.01	0.328	0.143	0.192	0.231	0.283	0.562	0.436	0.406433	0.0129124
ENSSSCG00000015477	CHIT1	chitinase 1 [Source:VGNC Symbol;Acc:VGNC:86645]	K01183;K01183	0.036	0.028	0.091	0.045	0.067	0.053	0.256	0.063	0.243	0.05	0.05	0	0.05	0	0	0	0	0	0.023	0	7.17073	0.013032
ENSSSCG00000039034	DNALI1	dynein axonemal light intermediate chain 1 [Source:VGNC Symbol;Acc:VGNC:87375]	K10410;K10410;K10410	0.019	0.022	0.016	0.03	0.018	0.049	0	0.025	0	0	0.013	0	0.013	0	0	0	0	0	0	0.023	4.97222	0.0132669
ENSSSCG00000000179	CCDC65	coiled-coil domain containing 65 [Source:VGNC Symbol;Acc:VGNC:86306]	-	0.079	0.04	0.066	0	0.025	0.173	0.135	0.046	0.147	0.165	0.257	0.278	0.257	0.278	0.194	0.178	0.183	0.14	0.035	0.085	0.469307	0.0136801
ENSSSCG00000016831	SPEF2	sperm flagellar 2 [Source:NCBI gene (formerly Entrezgene);Acc:733620]	-	0.027	0.1	0.043	0.077	0.072	0.077	0.039	0.053	0.036	0.019	0.073	0.022	0.073	0.022	0.036	0.009	0.043	0.005	0.033	0.02	2.01538	0.0139818
ENSSSCG00000022689	GADD45B	growth arrest and DNA damage inducible beta [Source:VGNC Symbol;Acc:VGNC:88317]	K04402;K04402;K04402;K04402;K04402;K04402;K04402;K04402;K04402;K04402;K04402;K04402;K04402;K04402;K04402;K04402;K04402;K04402;K04402;K04402;K04402;K04402;K04402	14.515	10.297	9.575	2.145	11.172	8.607	7.922	18.262	25.294	10.146	5.673	3.946	5.673	3.946	1.714	1.998	10.803	3.54	2.892	5.353	2.33993	0.0139915
ENSSSCG00000031818	TNP3	Q7M2P1.1 RecName: Full=Spermatid nuclear transition protein 3; Short=STP-3; Short=TP-3; Short=TP3 [Sus scrofa]	-	0.02	0.031	0.102	0.013	0.059	0.089	0.06	0.018	0.028	0.071	0.114	0	0.114	0	0.075	0.111	0.142	0.093	0.174	0.132	0.460526	0.0143361
ENSSSCG00000010464	PPP1R3C	protein phosphatase 1 regulatory subunit 3C [Source:VGNC Symbol;Acc:VGNC:91737]	K07189;K07189	7.02	16.896	29.272	35.258	15.174	16.316	17.836	11.634	24.97	38.06	9.598	28.212	9.598	28.212	13.023	44.098	54.678	85.569	62.96	48.582	0.453184	0.0147193
ENSSSCG00000000029	SCUBE1	signal peptide, CUB domain and EGF like domain containing 1 [Source:VGNC Symbol;Acc:VGNC:92650]	-	0.119	0.235	0.256	0.543	0.212	0.486	0.326	0.432	0.079	0.301	0.334	0.103	0.334	0.103	0.02	0.067	0.046	0.04	0.096	0.054	2.53346	0.0148235
ENSSSCG00000032550	CLRN1	clarin 1 [Source:VGNC Symbol;Acc:VGNC:97933]	-	0	0	0.06	0.067	0.139	0.079	0.184	0.125	0.025	0	0	0	0	0	0.053	0.049	0	0	0.024	0	5.38889	0.0149213
ENSSSCG00000036244	PRR33	proline rich 33 [Source:HGNC Symbol;Acc:HGNC:35118]	-	0.028	0.091	0.047	0.073	0.027	0.017	0.017	0.024	0	0.02	0	0	0	0	0.017	0	0.018	0	0.018	0	4.43836	0.0151249
ENSSSCG00000009708	AADAT	aminoadipate aminotransferase [Source:VGNC Symbol;Acc:VGNC:84938]	K00825;K00825;K00825;K00825	19.301	42.81	35.039	20.011	35.761	29.686	36.959	19.739	16.936	40.443	14.15	11.8	14.15	11.8	9.821	21.597	0.022	23.427	0.038	0.117	2.11046	0.015239
ENSSSCG00000038992	TUBB6	tubulin beta 6 class V [Source:VGNC Symbol;Acc:VGNC:94581]	K07375;K07375;K07375;K07375;K07375;K07375;K07375;K07375;K07375	0.782	0.467	0.571	0.507	0.567	0.694	0.808	0.795	1.552	3.011	0.675	1.656	0.675	1.656	2.434	1.079	4.232	0.959	0.8	1.922	0.402135	0.0153429
ENSSSCG00000014196	TMEM232	transmembrane protein 232 [Source:VGNC Symbol;Acc:VGNC:94147]	-	0	0	0.031	0.034	0	0.027	0.04	0.016	0.038	0	0.013	0.06	0.013	0.06	0.122	0.1	0.114	0.126	0.146	0	0.273128	0.0153908
ENSSSCG00000010370	ANXA8	annexin A8 [Source:NCBI gene (formerly Entrezgene);Acc:100155930]	-	0.018	0.007	0.007	0	0.043	0	0.007	0	0.012	0.037	0.203	0.007	0.203	0.007	0.026	0.113	0.138	0.027	0.059	0.029	0.147105	0.0158482
ENSSSCG00000030260	PFN2	profilin 2 [Source:VGNC Symbol;Acc:VGNC:91339]	K05759;K05759;K05759;K05759	4.128	4.843	3.407	3.811	2.445	2.732	5.969	5.43	9.931	3.892	4.199	4.814	4.199	4.814	19.408	13.121	13.803	5.626	22.423	24.537	0.381818	0.0158496
ENSSSCG00000006345	OLFML2B	olfactomedin like 2B [Source:VGNC Symbol;Acc:VGNC:91034]	-	0.079	0.061	0.033	0.037	0.019	0.043	0.131	0.059	0.207	0.179	0.097	0.193	0.097	0.193	0.115	0.2	0.28	0.107	0.106	0.096	0.487254	0.0162999
ENSSSCG00000032643	SLC12A3	solute carrier family 12 member 3 [Source:VGNC Symbol;Acc:VGNC:92923]	-	0	0.038	0	0.042	0	0.061	0.012	0.029	0.023	0	0.012	0	0.012	0	0	0	0.013	0	0	0	8.2	0.0165131
ENSSSCG00000014950	VSTM5	V-set and transmembrane domain containing 5 [Source:VGNC Symbol;Acc:VGNC:94875]	-	0.04	0.008	0.008	0.012	0.01	0.015	0.037	0.017	0.021	0	0.028	0.065	0.028	0.065	0.074	0.095	0.023	0.03	0.046	0.065	0.394366	0.0166396
ENSSSCG00000021534	SLC30A3	solute carrier family 30 member 3 [Source:VGNC Symbol;Acc:VGNC:93057]	-	0	0.128	0.054	0	0.037	0.095	0.087	0.075	0.033	0	0.027	0	0.027	0	0.016	0.016	0	0.054	0	0.019	3.85606	0.0169006
ENSSSCG00000010992	AQP7	aquaporin 7 [Source:NCBI gene (formerly Entrezgene);Acc:100126283]	K08771;K08771	0.339	1.855	0.567	2.049	1.78	1.662	1.996	2.073	1.404	3.645	4.009	0.664	4.009	0.664	6.173	3.084	3.596	1.596	2.678	2.027	0.4996	0.0169316
ENSSSCG00000013461	PEAK3	PEAK family member 3 [Source:VGNC Symbol;Acc:VGNC:91301]	-	0.051	0	0.064	0.016	0.025	0	0.056	0	0.054	0	0	0	0	0	0.019	0	0	0	0	0.021	6.65	0.0169421
ENSSSCG00000023732	KLHDC7A	kelch domain containing 7A [Source:VGNC Symbol;Acc:VGNC:89506]	-	0.07	0.145	0.039	0.103	0.068	0.034	0.155	0.061	0.098	0.016	0.066	0.057	0.066	0.057	0.017	0.064	0.091	0	0.031	0	2.26023	0.0170133
ENSSSCG00000025096	FBXO24	F-box protein 24 [Source:VGNC Symbol;Acc:VGNC:88036]	-	0.091	0.07	0.077	0.057	0.059	0	0	0	0.021	0.021	0	0	0	0	0	0.041	0	0	0	0	6.04839	0.0172801
ENSSSCG00000002980	SPADH1	sperm associated AWN protein [Source:NCBI gene (formerly Entrezgene);Acc:396783]	-	0.115	0.354	0	0.144	0.444	0.084	0	0	0.24	0.08	0	0	0	0	0	0	0	0	0	0	17.2625	0.017603
ENSSSCG00000036057	POLG2	DNA polymerase gamma 2, accessory subunit [Source:VGNC Symbol;Acc:VGNC:91634]	-	0.041	0.128	0.432	0.205	0	0.058	0.089	0.306	0.117	0.297	0.167	0.232	0.167	0.232	0.433	0.641	0.744	0.131	0.418	0.301	0.409037	0.0176226
ENSSSCG00000006305	ADCY10	adenylate cyclase 10 [Source:VGNC Symbol;Acc:VGNC:97867]	K11265;K11265;K11265;K11265;K11265;K11265;K11265	0.011	0.026	0	0.021	0.066	0	0	0	0.008	0	0.087	0.064	0.087	0.064	0.042	0.054	0.035	0.026	0.045	0.037	0.338462	0.0176743
ENSSSCG00000024872	CPT1C	carnitine palmitoyltransferase 1C [Source:VGNC Symbol;Acc:VGNC:86966]	K19524;K19524;K19524;K19524;K19524;K19524;K19524;K19524	0.36	0.261	0.286	0.098	0.294	0.12	0.348	0.39	0.399	0.429	0.802	0.313	0.802	0.313	1.024	0.771	0.939	0.582	0.129	0.247	0.488159	0.0178587
ENSSSCG00000031795	OR2H1	olfactory receptor-like protein-like [Source:NCBI gene (formerly Entrezgene);Acc:100141414]	K04257	0.03	0.023	0.025	0.025	0	0	0	0.009	0	0	0	0	0	0	0	0	0	0	0.007	0	16	0.0179545
ENSSSCG00000050245	CCDC13	XP_013836976.2 LOW QUALITY PROTEIN: coiled-coil domain-containing protein 13 [Sus scrofa]	-	0.025	0.062	0.047	0.055	0.077	0.053	0.053	0.049	0.028	0.05	0.129	0.065	0.129	0.065	0.195	0.125	0.149	0.012	0.083	0.097	0.496133	0.0181401
ENSSSCG00000014156	ARRDC3	arrestin domain containing 3 [Source:VGNC Symbol;Acc:VGNC:85546]	-	8.74	5.132	7.922	16.166	10.457	15.831	34.119	7.033	9.999	14.553	13.079	22.346	13.079	22.346	22.645	44.808	13.095	44.469	38.8	25.34	0.482568	0.0181575
ENSSSCG00000024596	NOCT	nocturnin [Source:VGNC Symbol;Acc:VGNC:90810]	-	67.333	107.908	81.286	33.054	62.114	26.832	13.111	114.679	46.739	46.039	19.032	10.488	19.032	10.488	11.907	17.872	69.418	5.232	12.595	36.289	2.41644	0.0182925
ENSSSCG00000015914	SCN7A	sodium voltage-gated channel alpha subunit 7 [Source:VGNC Symbol;Acc:VGNC:95480]	K04839	0.065	0.135	0.136	0.027	0.114	0.075	0.131	0.065	0.054	0.114	0.076	0.035	0.076	0.035	0.015	0.029	0.06	0.007	0.03	0.015	2.10499	0.0183282
ENSSSCG00000016614	PTPRZ1	protein tyrosine phosphatase receptor type Z1 [Source:VGNC Symbol;Acc:VGNC:91996]	K08114	0.048	0.026	0.074	0.005	0.055	0.025	0.005	0.059	0.005	0	0.024	0.024	0.024	0.024	0	0.005	0.017	0	0.005	0.006	3.7284	0.0185833
ENSSSCG00000007073	ISM1	isthmin 1 [Source:VGNC Symbol;Acc:VGNC:95787]	-	0	0.035	0.091	0.014	0.022	0.016	0	0.024	0.032	0.062	0.191	0.191	0.191	0.191	0.064	0.057	0.154	0	0.066	0.035	0.285366	0.0188243
ENSSSCG00000011965	TMEM45A	transmembrane protein 45A [Source:VGNC Symbol;Acc:VGNC:94182]	-	0	0.082	0	0	0.069	0	0.131	0.062	0.025	0.124	0.298	0.116	0.298	0.116	0.053	0.337	0.441	0.216	0	0.029	0.228625	0.0195209
ENSSSCG00000032838	MYOZ2	myozenin 2 [Source:VGNC Symbol;Acc:VGNC:90543]	-	0.056	0.043	0.016	0.006	0.018	0.007	0	0	0.013	0.007	0	0	0	0	0	0	0	0	0	0	22.7143	0.019603
ENSSSCG00000005953	KCNQ3	potassium voltage-gated channel subfamily Q member 3 [Source:VGNC Symbol;Acc:VGNC:89382]	K04928	0.399	0.568	0.351	0.137	0.617	0.19	0.161	0.624	0.097	0.265	0.028	0.308	0.028	0.308	0.206	0.149	0.062	0.106	0.118	0.081	2.37642	0.0196399
ENSSSCG00000039767	TH	tyrosine hydroxylase [Source:VGNC Symbol;Acc:VGNC:93940]	K00501;K00501;K00501;K00501;K00501;K00501;K00501;K00501;K00501	0.052	0	0	0	0	0.038	0	0	0.036	0.037	0.037	0.021	0.037	0.021	0.019	0.053	0.101	0.02	0.035	0.085	0.308824	0.0199659
ENSSSCG00000000943	OTOGL	otogelin like [Source:VGNC Symbol;Acc:VGNC:91091]	-	0	0	0.012	0	0.027	0.016	0.01	0.018	0	0	0	0	0	0	0.005	0	0	0	0	0	16.6	0.0199689
ENSSSCG00000033403	Klra2	XP_020948013.1 C-type lectin domain family 7 member A-like [Sus scrofa]	-	0	0	0.012	0.009	0	0	0	0	0	0	0	0.024	0	0.024	0.011	0.04	0.011	0	0.029	0.024	0.151079	0.0202788
ENSSSCG00000005125	LRRC19	leucine rich repeat containing 19 [Source:VGNC Symbol;Acc:VGNC:89829]	-	0	0	0	0	0	0.013	0	0	0.013	0	0.038	0.03	0.038	0.03	0.027	0.012	0.014	0	0	0.044	0.157576	0.0202806
ENSSSCG00000003773	AK5	adenylate kinase 5 [Source:VGNC Symbol;Acc:VGNC:85210]	K00939;K00939;K00939	0.079	0	0	0.012	0.019	0	0.029	0.034	0.027	0.049	0.082	0.096	0.082	0.096	0.174	0.013	0.061	0.03	0.058	0.048	0.327332	0.0202937
ENSSSCG00000035617	Cryzl2	XP_044904473.1 quinone oxidoreductase-like protein 2 isoform X8 [Felis catus]	-	0.406	0.214	2.361	0.294	2.065	0.329	0.408	1.856	2.351	0.149	0.448	0.278	0.448	0.278	0.52	0.333	0.446	0.227	0.07	0.225	3.81454	0.0209847
ENSSSCG00000016166	SPAG16	sperm associated antigen 16 [Source:HGNC Symbol;Acc:HGNC:23225]	-	0.07	0.021	0.023	0.087	0.081	0.088	0.184	0.085	0.01	0.078	0.049	0	0.049	0	0	0.019	0	0.011	0	0.036	3.36269	0.0210633
ENSSSCG00000000020	PHF21B	PHD finger protein 21B [Source:VGNC Symbol;Acc:VGNC:91385]	-	0.028	0.028	0.015	0.04	0.009	0.034	0.02	0.056	0.051	0.071	0.032	0.12	0.032	0.12	0.054	0.106	0.149	0.028	0.061	0.022	0.437014	0.0212437
ENSSSCG00000003417	DISP3	dispatched RND transporter family member 3 [Source:VGNC Symbol;Acc:VGNC:87319]	-	0.353	0.44	0.341	0.595	0.331	0.16	0.22	0.401	0.664	0.172	0.127	1.038	0.127	1.038	0.474	0.739	1.035	1.356	0.972	1.206	0.492344	0.0212596
ENSSSCG00000038867	PPM1K	protein phosphatase, Mg2+/Mn2+ dependent 1K [Source:VGNC Symbol;Acc:VGNC:91710]	-	15.511	4.149	5.572	4.192	5.337	1.623	4.371	6.955	9.052	2.289	1.564	3.011	1.564	3.011	2.564	2.648	4.308	2.171	4.304	2.331	2.25335	0.0213105
ENSSSCG00000016574	KCP	kielin cysteine rich BMP regulator [Source:VGNC Symbol;Acc:VGNC:89392]	-	0	0.008	0	0.007	0.01	0	0	0.009	0	0.008	0	0.018	0	0.018	0.016	0.007	0.025	0.016	0	0.026	0.293103	0.0214799
ENSSSCG00000029151	RASIP1	Ras interacting protein 1 [Source:VGNC Symbol;Acc:VGNC:92116]	-	0	0.08	0	0	0.07	0	0	0.06	0.068	0.061	0.048	0.064	0.048	0.064	0.092	0.096	0.193	0.071	0.042	0.06	0.382393	0.0216192
ENSSSCG00000002902	ATP4A	ATPase H+/K+ transporting subunit alpha [Source:VGNC Symbol;Acc:VGNC:85654]	K01542;K01542;K01542;K01542	0.079	0.083	0.167	0.058	0.134	0.013	0.054	0.016	0.186	0	0.113	0.072	0.113	0.072	0	0.026	0	0.012	0	0	3.5426	0.0216949
ENSSSCG00000040729	C11orf86	chromosome 2 C11orf86 homolog [Source:VGNC Symbol;Acc:VGNC:86000]	-	0.588	0.226	1.181	1.284	1.079	2.542	4.918	2.859	2.333	6.77	8.371	1.912	8.371	1.912	5.939	2.029	8.364	6.328	1.86	0.904	0.400452	0.021911
ENSSSCG00000038355	SP5	Sp5 transcription factor [Source:VGNC Symbol;Acc:VGNC:95620]	-	0.029	0.201	0.146	0.236	0.225	0.043	0.085	0.126	0.142	0.182	0.101	0.118	0.101	0.118	0.857	0.629	1.37	0.22	0.517	0.447	0.27764	0.0224562
ENSSSCG00000009526	ITGBL1	integrin subunit beta like 1 [Source:VGNC Symbol;Acc:VGNC:89247]	-	0.05	0	0	0	0	0	0	0	0.051	0.034	0.018	0.165	0.018	0.165	0.018	0.054	0.182	0.11	0.049	0	0.160317	0.0231348
ENSSSCG00000051778	Pol	ABR01162.1 endonuclease/reverse transcriptase [Sus scrofa]	K04810;K04810	0	0	0.017	0	0.024	0	0	0	0	0.029	0.015	0.066	0.015	0.066	0	0.014	0.016	0.041	0	0.033	0.191589	0.0233562
ENSSSCG00000047842	L1RE1	XP_028869772.1 LINE-1 type transposase domain-containing 1-like protein [Babesia ovata]	-	0	0	0.078	0.116	0.05	0.102	0.171	0	0	0	0	0	0	0	0	0	0	0.035	0	0	14.7714	0.0237346
ENSSSCG00000036589	BEGAIN	brain enriched guanylate kinase associated [Source:VGNC Symbol;Acc:VGNC:85799]	-	0.146	0.092	0.12	0.026	0.016	0.15	0.226	0.178	0.095	0.057	0.145	0.083	0.145	0.083	0.015	0.028	0.016	0.064	0	0.033	2.37868	0.0243111
ENSSSCG00000016448	KCNH2	potassium voltage-gated channel subfamily H member 2 [Source:VGNC Symbol;Acc:VGNC:89343]	-	0	0.01	0	0	0	0.024	0	0.016	0	0.037	0	0	0	0	0.064	0.061	0.042	0.027	0.019	0	0.2	0.0243145
ENSSSCG00000007805	ATP2A1	ATPase sarcoplasmic/endoplasmic reticulum Ca2+ transporting 1 [Source:VGNC Symbol;Acc:VGNC:85646]	K05853;K05853;K05853;K05853;K05853;K05853;K05853;K05853;K05853;K05853;K05853;K05853;K05853;K05853	1.904	2.593	0.571	0.552	0.606	0.528	0	0.03	0	0.024	0	0	0	0	0.039	0	0.027	0	0	0	75.3778	0.0250128
ENSSSCG00000017901	INCA1	inhibitor of CDK, cyclin A1 interacting protein 1 [Source:VGNC Symbol;Acc:VGNC:89129]	-	0	0.127	0.046	0	0.159	0.121	0.064	0.131	0.056	0.192	0.192	0.145	0.192	0.145	0.162	0.26	0.383	0	0.089	0.178	0.439725	0.0253323
ENSSSCG00000035025	ADGRV1	adhesion G protein-coupled receptor V1 [Source:VGNC Symbol;Acc:VGNC:96788]	-	0.039	0.054	0.026	0.015	0.008	0.021	0.032	0.007	0.053	0.011	0.02	0.102	0.02	0.102	0.091	0.032	0.055	0.071	0.087	0.057	0.484791	0.0261527
ENSSSCG00000048918	Pol	ABR01162.1 endonuclease/reverse transcriptase [Sus scrofa]	-	0.338	0	0	0.181	0.085	0.297	0.11	0.604	0	0.74	0.369	0.155	0.369	0.155	0.48	0.591	0.627	0.685	0	0.332	0.405881	0.0263946
ENSSSCG00000008555	CGREF1	cell growth regulator with EF-hand domain 1 [Source:VGNC Symbol;Acc:VGNC:98866]	-	0	0.214	0.133	0.025	0.158	0.115	0.271	0.175	0.333	0.506	0.227	0.033	0.227	0.033	1.731	4.134	1.353	0.927	0.939	0.631	0.135865	0.0267219
ENSSSCG00000010096	AIFM3	apoptosis inducing factor mitochondria associated 3 [Source:VGNC Symbol;Acc:VGNC:85200]	-	0.025	0.058	0	0.015	0.119	0	0.047	0.068	0.034	0	0	0.017	0	0.017	0.036	0	0	0	0	0.02	5.0137	0.0269835
ENSSSCG00000033304	RTBDN	retbindin [Source:VGNC Symbol;Acc:VGNC:92490]	-	0.132	0	0	0.035	0.055	0.069	0.094	0.082	0.014	0.039	0.05	0.095	0.05	0.095	0.114	0.157	0.075	0.151	0.115	0.229	0.469268	0.0272147
ENSSSCG00000039501	NEUROD6	neuronal differentiation 6 [Source:VGNC Symbol;Acc:VGNC:90699]	-	0	0.089	0.096	0.018	0	0.021	0	0.05	0	0.02	0.02	0.187	0.02	0.187	0.424	0.253	0.267	0.065	0.038	0.07	0.203869	0.0274023
ENSSSCG00000006890	ABCA4	ATP binding cassette subfamily A member 4 [Source:VGNC Symbol;Acc:VGNC:84948]	K05644	0.144	0.641	0.376	0.14	0.318	0.147	0.265	0.216	0.112	0.112	0.056	0.261	0.056	0.261	0.112	0.109	0.136	0.115	0.063	0.097	2.22337	0.0275159
ENSSSCG00000040109	TNNI3K	XP_020952129.1 serine/threonine-protein kinase TNNI3K isoform X1 [Sus scrofa]	-	0	0.015	0	0	0	0	0	0	0.015	0.014	0	0.031	0	0.031	0.043	0.04	0	0	0.094	0.033	0.117647	0.0275463
ENSSSCG00000016397	NEB	nebulin [Source:VGNC Symbol;Acc:VGNC:96437]	-	0.433	2.21	2.121	2.843	0.152	0.092	0.277	0.304	0.367	0.202	0.083	0.128	0.083	0.128	0.09	0.241	0.024	0.014	0.07	0.051	9.74419	0.0275819
ENSSSCG00000016521	DGKI	diacylglycerol kinase iota [Source:VGNC Symbol;Acc:VGNC:87274]	K00901;K00901;K00901;K00901;K00901;K00901	0.011	0.086	0	0.021	0.053	0.033	0.033	0.019	0.023	0	0.008	0.308	0.008	0.308	0.078	0.174	0.362	0.059	0.139	0.089	0.229252	0.0278559
ENSSSCG00000051031	OR52D1	XP_020918020.1 olfactory receptor 52D1-like [Sus scrofa]	K04257	0	0	0	0	0	0	0	0	0.009	0	0	0.021	0	0.021	0.038	0.052	0.05	0.01	0	0	0.0526316	0.0282736
ENSSSCG00000017417	C17orf113	chromosome 17 open reading frame 113 [Source:HGNC Symbol;Acc:HGNC:53437]	-	0	0	0.019	0.014	0	0.017	0	0.02	0	0.032	0.016	0.019	0.016	0.019	0.085	0.016	0.106	0.017	0.045	0	0.208333	0.0283544
ENSSSCG00000042694	Pol	ELR58410.1 Retrovirus-related Pol polyprotein LINE-1 [Bos mutus]	K04810;K04810	0.008	0.019	0.028	0.01	0.024	0.03	0.024	0	0.005	0.005	0	0	0	0	0.006	0.014	0.019	0	0.005	0.007	2.64286	0.0283713
ENSSSCG00000001205	NKAPL	NFKB activating protein like [Source:VGNC Symbol;Acc:VGNC:90758]	-	0	0.059	0	0	0	0	0	0	0	0.215	0	0.063	0	0.063	0.17	0	0.119	0	0.101	0	0.0883234	0.0286001
ENSSSCG00000012380	P2RY4	pyrimidinergic receptor P2Y4 [Source:VGNC Symbol;Acc:VGNC:91127]	K04271;K04271	0.252	0.248	0.095	0.114	0.118	0.025	0.255	0.348	0.109	0.097	0.176	0.12	0.176	0.12	0.096	0.094	0.007	0.04	0.029	0.063	2.1662	0.0287724
ENSSSCG00000003622	CSMD2	CUB and Sushi multiple domains 2 [Source:VGNC Symbol;Acc:VGNC:87039]	-	0.01	0	0.024	0.03	0.009	0	0	0	0.02	0	0	0	0	0	0	0	0.007	0	0	0	13.2857	0.0288103
ENSSSCG00000029264	PKMYT1	protein kinase, membrane associated tyrosine/threonine 1 [Source:VGNC Symbol;Acc:VGNC:91480]	K06633;K06633;K06633	0.183	0.559	0.143	0.041	0.132	0.033	0.365	0.476	0.085	0.261	0.089	0	0.089	0	0.062	0	0.015	0.035	0.034	0	4.06653	0.0288712
ENSSSCG00000027002	KLHL32	kelch like family member 32 [Source:VGNC Symbol;Acc:VGNC:89527]	-	0.028	0.075	0.06	0.039	0.056	0.022	0.054	0.061	0.062	0.067	0.028	0.07	0.028	0.07	0.146	0.15	0.351	0.18	0.072	0.098	0.393287	0.0289869
ENSSSCG00000028706	MORN1	MORN repeat containing 1 [Source:HGNC Symbol;Acc:HGNC:25852]	-	0	0.131	0	0.053	0.036	0.188	0.031	0	0.065	0	0	0	0	0	0	0	0	0.032	0	0	15.75	0.0291244
ENSSSCG00000037530	TACC2	transforming acidic coiled-coil containing protein 2 [Source:NCBI gene (formerly Entrezgene);Acc:100152804]	-	0.343	0.325	0.512	0.169	0.378	0.083	0.097	0.239	0.092	0.165	0.112	0.134	0.112	0.134	0.229	0.08	0.037	0.032	0.203	0.042	2.16441	0.0294334
ENSSSCG00000000978	MLC1	modulator of VRAC current 1 [Source:VGNC Symbol;Acc:VGNC:90251]	-	0	0	0.164	0.098	0.076	0	0.029	0.136	0.082	0	0	0	0	0	0.058	0	0.03	0.03	0	0	4.95763	0.0294816
ENSSSCG00000029796	KBTBD11	kelch repeat and BTB domain containing 11 [Source:VGNC Symbol;Acc:VGNC:96196]	-	0	0.047	0.026	0.056	0.06	0.023	0.045	0.054	0.086	0	0.022	0	0.022	0	0	0.083	0	0	0	0.025	3.05385	0.0295095
ENSSSCG00000009929	TRPV4	transient receptor potential cation channel subfamily V member 4 [Source:VGNC Symbol;Acc:VGNC:94476]	K04973;K04973;K04973	0.013	0.037	0.022	0.007	0.013	0.058	0.039	0.023	0.05	0.009	0.018	0.01	0.018	0.01	0.029	0.018	0.01	0	0.017	0.011	2.14754	0.0295705
ENSSSCG00000023749	MIOX	myo-inositol oxygenase [Source:NCBI gene (formerly Entrezgene);Acc:397189]	K00469;K00469;K00469	15.759	14.492	31.638	36.839	34.583	37.964	42.322	53.308	27.235	18.041	27.432	61.134	27.432	61.134	4.177	5.151	1.028	3.599	2.335	5.287	2.29467	0.0296704
ENSSSCG00000042739	Pol	ABR01162.1 endonuclease/reverse transcriptase [Sus scrofa]	-	0	0	0.061	0	0.015	0.011	0.047	0.03	0.002	0.01	0.011	0.126	0.011	0.126	0.056	0.067	0.076	0.078	0.079	0	0.33002	0.0301211
ENSSSCG00000025308	IL17D	interleukin 17D [Source:HGNC Symbol;Acc:HGNC:5984]	K05492;K05492;K05492;K05492	0.789	0.343	0.086	0.621	0.332	0.503	0.554	0.805	0.263	0.742	0.766	0.419	0.766	0.419	1.29	2.764	1.327	0.858	0.995	0.472	0.445967	0.03035
ENSSSCG00000008723	HTRA3	HtrA serine peptidase 3 [Source:VGNC Symbol;Acc:VGNC:89005]	-	0	0.015	0.034	0.013	0.058	0.015	0.088	0.035	0.028	0.07	0	0.227	0	0.227	0.191	0.135	0.062	0.045	0.092	0.033	0.334503	0.030554
ENSSSCG00000005322	NPR2	natriuretic peptide receptor 2 [Source:VGNC Symbol;Acc:VGNC:90857]	K12324;K12324;K12324;K12324;K12324	0.703	0.684	0.923	0.677	0.783	0.692	2.057	0.825	1.347	0.821	1.181	1.941	1.181	1.941	1.897	3.392	8.529	4.485	1.463	2.251	0.334784	0.0316642
ENSSSCG00000041261	Pol	ABR01162.1 endonuclease/reverse transcriptase [Sus scrofa]	-	0	0.009	0.046	0.007	0	0.008	0.024	0.022	0.008	0	0.008	0	0.008	0	0	0	0.009	0	0	0	7.29412	0.0317602
ENSSSCG00000006932	CLCA4	chloride channel accessory 4 [Source:HGNC Symbol;Acc:HGNC:2018]	K05030;K05030	0	0.007	0	0.01	0.02	0	0	0	0	0.027	0	0.031	0	0.031	0.058	0.04	0.015	0	0.016	0	0.197861	0.0324473
ENSSSCG00000047255	Pol	ABR01162.1 endonuclease/reverse transcriptase [Sus scrofa]	-	0.1	0.064	0.041	0.195	0.076	0.133	0.118	0.209	0.03	0.056	0	0.099	0	0.099	0.018	0.044	0.078	0.04	0.069	0.069	2.04228	0.0329109
ENSSSCG00000007603	NPTX2	neuronal pentraxin 2 [Source:VGNC Symbol;Acc:VGNC:90863]	-	0.021	0.048	0	0.013	0	0	0.046	0	0.029	0.029	0	0.068	0	0.068	0.046	0.028	0.065	0.079	0.055	0.017	0.405685	0.0330007
ENSSSCG00000002768	CENPT	centromere protein T [Source:VGNC Symbol;Acc:VGNC:86556]	-	0.067	0.026	0.051	0.021	0.032	0	0.111	0	0.084	0.164	0.141	0.098	0.141	0.098	0.149	0.068	0.156	0.025	0.044	0.027	0.449541	0.0335375
ENSSSCG00000045878	LILRA6	XP_020950608.1 LOW QUALITY PROTEIN: leukocyte immunoglobulin-like receptor subfamily B member 3 [Sus scrofa]	K06512;K06512	0.148	0	0.248	0.046	0.143	0.381	0.054	0.129	0.207	0	0.104	0	0.104	0	0.055	0.1	0	0.113	0.049	0.06	2.81913	0.0337007
ENSSSCG00000005020	ATL1	atlastin GTPase 1 [Source:VGNC Symbol;Acc:VGNC:85627]	-	0.047	0.072	0.02	0.015	0.045	0.069	0.069	0.054	0.029	0.033	0.115	0.051	0.115	0.051	0.017	0.169	0.146	0.089	0.062	0.171	0.49238	0.0338855
ENSSSCG00000004545	ANKDD1A	ankyrin repeat and death domain containing 1A [Source:VGNC Symbol;Acc:VGNC:85311]	-	0	0.023	0.012	0.017	0.014	0.02	0.022	0.024	0.092	0	0	0.012	0	0.012	0.022	0	0	0	0	0	6.58824	0.0344661
ENSSSCG00000003218	MYBPC2	myosin binding protein C2 [Source:VGNC Symbol;Acc:VGNC:90500]	-	1.381	1.417	0.313	0.206	0.264	0.314	0.183	0.037	0.065	0.048	0.069	0	0.069	0	0.071	0.076	0.092	0.063	0.021	0	9.5	0.0345805
ENSSSCG00000005071	ARMH4	armadillo like helical domain containing 4 [Source:VGNC Symbol;Acc:VGNC:85535]	-	0.099	0.016	0.022	0.011	0	0.015	0.046	0.018	0.043	0.085	0.028	0.036	0.028	0.036	0.164	0.23	0.077	0.075	0.078	0.016	0.342205	0.0346146
ENSSSCG00000001729	PTCHD4	patched domain containing 4 [Source:VGNC Symbol;Acc:VGNC:91943]	-	0	0.008	0	0	0	0	0	0	0	0	0.014	0.016	0.014	0.016	0.007	0.013	0	0	0	0.008	0.137931	0.0346836
ENSSSCG00000036123	VAMP713	XP_020957549.1 vesicle-associated membrane protein 714-like [Sus scrofa]	K08515	0	0.033	0.126	0.027	0.062	0.016	0.189	0.13	0.045	0.15	0.015	0.07	0.015	0.07	0.127	0.261	0.199	0.244	0.311	0.07	0.434001	0.0351733
ENSSSCG00000002720	CLEC18A	XP_020953190.1 LOW QUALITY PROTEIN: C-type lectin domain family 18 member C [Sus scrofa]	-	0.1	0.14	0.069	0.135	0	0.049	0.097	0.072	0.035	0.023	0.023	0.094	0.023	0.094	0.024	0.056	0.013	0.025	0.022	0.054	2.08683	0.0355688
ENSSSCG00000037524	LY6D	lymphocyte antigen 6 family member D [Source:VGNC Symbol;Acc:VGNC:89900]	-	0	0	0.198	0.049	0.228	0	0.173	0.274	0.11	0	0.055	0	0.055	0	0.058	0	0.122	0	0	0	4.39149	0.0358138
ENSSSCG00000040836	DCC	DCC netrin 1 receptor [Source:VGNC Symbol;Acc:VGNC:103078]	K06765;K06765;K06765	0.301	0.111	0.187	0.09	0.087	0.04	0.018	0.026	0	0.017	0.004	0.005	0.004	0.005	0.062	0	0.014	0.018	0.032	0.034	4.62366	0.0359566
ENSSSCG00000029838	FZD2	frizzled class receptor 2 [Source:VGNC Symbol;Acc:VGNC:88280]	K02235;K02235;K02235;K02235;K02235;K02235;K02235;K02235;K02235;K02235;K02235;K02235;K02235;K02235;K02235	0.034	0.026	0.057	0	0.033	0.099	0.05	0	0.047	0.071	0	0	0	0	0.1	0.16	0.131	0.128	0.112	0.082	0.441327	0.0359922
ENSSSCG00000004903	CDH20	cadherin 20 [Source:VGNC Symbol;Acc:VGNC:86484]	-	0.035	0.027	0.058	0.011	0	0	0	0	0.024	0	0	0	0	0	0	0.012	0	0	0	0	12.9167	0.0361174
ENSSSCG00000007170	CPXM1	carboxypeptidase X, M14 family member 1 [Source:VGNC Symbol;Acc:VGNC:95659]	-	0.031	0.107	0.091	0.039	0.045	0.159	0.125	0.027	0.173	0.119	0.195	0.303	0.195	0.303	0.24	0.2	0.432	0.082	0.082	0.063	0.464452	0.036238
ENSSSCG00000016578	FLNC	filamin C [Source:VGNC Symbol;Acc:VGNC:88157]	K04437;K04437;K04437;K04437	0.755	0.808	0.179	0.192	0.403	0.219	0.097	0.078	0.1	0.052	0.126	0.248	0.126	0.248	0.055	0.105	0.117	0.062	0.037	0.042	3.35427	0.0363774
ENSSSCG00000036469	H3-2	H3.2 histone (putative) [Source:HGNC Symbol;Acc:HGNC:32060]	K11253;K11253;K11253;K11253;K11253	0.125	0.129	0.07	0.026	0	0.123	0.092	0.109	0	0.263	0.029	0.102	0.029	0.102	0.031	0.113	0.323	0.222	0.138	0.305	0.441678	0.0365256
ENSSSCG00000045526	PDE6G	XP_012644906.1 retinal rod rhodopsin-sensitive cGMP 3',5'-cyclic phosphodiesterase subunit gamma isoform X1 [Microcebus murinus]	K13759;K13759;K13759	0.108	0.055	0	0	0	0.026	0.132	0	0.05	0	0.025	0	0.025	0	0	0	0	0	0	0	14.84	0.0369798
ENSSSCG00000015002	ELMOD1	ELMO domain containing 1 [Source:VGNC Symbol;Acc:VGNC:87652]	-	0	0	0	0	0	0	0.016	0	0	0	0	0	0	0	0.016	0.045	0	0.034	0.041	0.087	0.0717489	0.0373549
ENSSSCG00000043470	gag	AAF65926.1 gag-pol precursor, partial [Sus scrofa domesticus]	-	2.002	0.978	1.505	0.531	0.626	1.068	2.05	1.107	0.314	0.683	1.126	0.9	1.126	0.9	0.364	0.126	1.127	0.061	0.113	0.575	2.00611	0.0374644
ENSSSCG00000005896	LRRC24	leucine rich repeat containing 24 [Source:VGNC Symbol;Acc:VGNC:89831]	-	0.071	0.12	0.03	0.226	0.062	0.111	0.137	0.112	0.089	0.041	0.183	0	0.183	0	0.027	0.03	0.087	0	0	0.04	2.34804	0.0375931
ENSSSCG00000037950	NIPAL1	NIPA like domain containing 1 [Source:VGNC Symbol;Acc:VGNC:90748]	-	1.023	0.358	0.357	0.182	0.167	0.25	0.34	0.37	0.22	0.306	0.284	0.04	0.284	0.04	0.153	0.092	0.151	0.056	0.138	0.177	2.33858	0.0380228
ENSSSCG00000031421	DYNLRB2	dynein light chain roadblock-type 2 [Source:VGNC Symbol;Acc:VGNC:87502]	K10419	0.097	0.075	0.244	0.061	0	0.214	0.071	0.084	0	0.136	0.407	0.158	0.407	0.158	0.143	0.066	0.226	0.221	0.192	0.157	0.495897	0.0380608
ENSSSCG00000044732	Pol	ABR01162.1 endonuclease/reverse transcriptase [Sus scrofa]	-	0.008	0	0	0.054	0	0	0.033	0	0.02	0.03	0.078	0.037	0.078	0.037	0.018	0	0.049	0.146	0.058	0.02	0.263761	0.0386072
ENSSSCG00000026248	PAQR4	XP_020942389.1 fibroin heavy chain-like isoform X18 [Sus scrofa]	-	0.701	2.459	0.305	0.38	0.363	0.546	0.877	1.375	0.192	0.933	0.425	0.108	0.425	0.108	0.194	0.068	0.132	0.026	0.019	0.035	3.71031	0.0388294
ENSSSCG00000016652	LRRN3	leucine rich repeat neuronal 3 [Source:VGNC Symbol;Acc:VGNC:89862]	-	0.399	3.382	3.072	1.493	0.77	0.398	0.629	5.151	1.968	0.303	0.379	2.033	0.379	2.033	7.392	11.134	3.773	8.075	8.805	3.941	0.376612	0.0391169
ENSSSCG00000001848	MESP2	mesoderm posterior bHLH transcription factor 2 [Source:VGNC Symbol;Acc:VGNC:90149]	-	0.126	0.897	0.712	0.334	0.091	0.069	0.208	0.465	0.184	0.176	0.154	0.154	0.154	0.154	1.696	1.6	0.731	0.836	1.745	0.868	0.387688	0.0393337
ENSSSCG00000029311	MYPN	myopalladin [Source:VGNC Symbol;Acc:VGNC:107412]	-	0.085	0.084	0.01	0.015	0.023	0.02	0	0.01	0	0	0	0	0	0	0	0	0.019	0	0	0	13	0.0393384
ENSSSCG00000004548	PIF1	PIF1 5'-to-3' DNA helicase [Source:VGNC Symbol;Acc:VGNC:91418]	-	0.018	0.042	0.03	0	0.018	0.013	0.013	0	0.038	0	0.025	0	0.025	0	0.013	0	0	0	0	0.015	3.24528	0.0398157
ENSSSCG00000002838	ZNF423	zinc finger protein 423 [Source:VGNC Symbol;Acc:VGNC:98752]	-	0.191	0.187	0.148	0.111	0.135	0.093	0.269	0.572	0.229	0.212	0.168	0.422	0.168	0.422	0.206	0.117	1.067	1.332	0.61	1.066	0.372115	0.0398281
ENSSSCG00000004318	RRAGD	Ras related GTP binding D [Source:VGNC Symbol;Acc:VGNC:92457]	K16186;K16186	0.097	0.082	0.072	0.017	0.042	0.039	0.029	0.093	0.009	0.09	0.137	0.097	0.137	0.097	0.526	0.228	0.079	0.196	0.067	0.07	0.322148	0.039857
ENSSSCG00000039799	DNHD1	XP_020917997.1 LOW QUALITY PROTEIN: dynein heavy chain domain-containing protein 1 [Sus scrofa]	-	0.122	0	0.068	0.025	0.079	0	0	0.106	0	0.028	0.028	0	0.028	0	0	0	0	0	0	0	7.14286	0.0400038
ENSSSCG00000024666	FXYD3	FXYD domain containing ion transport regulator 3 [Source:VGNC Symbol;Acc:VGNC:97060]	-	0	0.161	0.117	0	0.067	0.205	0.205	0	0.194	0	0.146	0	0.146	0	0	0	0.054	0	0	0.057	3.69261	0.0406919
ENSSSCG00000009133	rps6	KAF4025338.1 hypothetical protein G4228_017284 [Cervus hanglu yarkandensis]	K02991;K02991;K02991;K02991;K02991;K02991;K02991;K02991;K02991;K02991	0	0.22	0.08	0.06	0	0	0.07	0.249	0.2	0.401	0.666	0.232	0.666	0.232	0.212	0.064	0.222	0.072	0.443	0.077	0.367936	0.0407673
ENSSSCG00000047749	L1RE1	ABR01161.1 transposase [Sus scrofa]	-	0.025	0	0.063	0	0.036	0.055	0.027	0.054	0.026	0.026	0.035	0	0.035	0	0.009	0.008	0.019	0	0.008	0.01	2.48696	0.0407961
ENSSSCG00000004458	TPBG	trophoblast glycoprotein [Source:VGNC Symbol;Acc:VGNC:94332]	-	0	0	0.04	0	0	0.071	0	0	0.05	0.067	0.101	0	0.101	0	0.036	0.065	0.037	0.018	0.08	0.039	0.363431	0.0408266
ENSSSCG00000032556	ALDOA	aldolase, fructose-bisphosphate A [Source:VGNC Symbol;Acc:VGNC:102549]	K01623;K01623;K01623;K01623;K01623;K01623;K01623	17.938	21.399	6.223	6.736	7.955	6.043	3.194	1.329	0.907	2.063	4.061	2.308	4.061	2.308	2.862	1.185	3.35	1.809	3.865	2.456	2.99361	0.0413543
ENSSSCG00000027045	LRRC56	leucine rich repeat containing 56 [Source:VGNC Symbol;Acc:VGNC:89851]	-	0.023	0.054	0.137	0.015	0.068	0	0.222	0.061	0.032	0	0.049	0	0.049	0	0.017	0.032	0.018	0	0.015	0	4.67176	0.0414356
ENSSSCG00000006051	CTHRC1	collagen triple helix repeat containing 1 [Source:VGNC Symbol;Acc:VGNC:87061]	-	0	0	0.039	0	0	0	0	0	0	0	0	0.112	0	0.112	0.034	0	0.071	0.07	0	0.037	0.12037	0.0415072
ENSSSCG00000000197	C1QL4	complement C1q like 4 [Source:VGNC Symbol;Acc:VGNC:85980]	-	0.026	0.059	0	0.032	0	0.038	0.075	0.022	0.018	0.108	0.09	0.209	0.09	0.209	0.019	0.087	0	0	0.102	0.146	0.354796	0.0416745
ENSSSCG00000043842	TMEM225B	XP_020941817.1 transmembrane protein 225-like isoform X1 [Sus scrofa]	-	0.008	0.007	0.009	0.012	0.034	0.008	0.015	0.043	0	0.013	0.007	0.072	0.007	0.072	0	0.023	0.462	0.451	0.125	0.221	0.0989811	0.0420614
ENSSSCG00000038584	FGF12	fibroblast growth factor 12 [Source:VGNC Symbol;Acc:VGNC:88102]	-	0.05	0.018	0	0	0.023	0	0.017	0.021	0.017	0.1	0.035	0.06	0.035	0.06	0.14	0.092	0.037	0	0	0.019	0.302277	0.0421643
ENSSSCG00000032094	DKK2	dickkopf WNT signaling pathway inhibitor 2 [Source:VGNC Symbol;Acc:VGNC:87322]	K02165;K02165;K02165	0.033	0.013	0	0	0	0.048	0.048	0.014	0	0.023	0.102	0.066	0.102	0.066	0.12	0.066	0.038	0.049	0	0	0.336207	0.0423434
ENSSSCG00000038184	ACBD7	acyl-CoA binding domain containing 7 [Source:VGNC Symbol;Acc:VGNC:95856]	-	0.064	0	0	0	0	0.024	0	0.028	0	0.067	0	0	0	0	0	0.152	0.149	0.122	0.021	0.052	0.206039	0.042521
ENSSSCG00000038323	ACTN3	actinin alpha 3 [Source:VGNC Symbol;Acc:VGNC:96785]	K21073	1.604	2.524	0.453	0.281	0.64	0.447	0.079	0.058	0.019	0.047	0.047	0.077	0.047	0.077	0.097	0.054	0.051	0.05	0	0.107	11.5189	0.0429364
ENSSSCG00000033363	Msx3	XP_013849909.1 homeobox protein VENTX isoform X2 [Sus scrofa]	K09341	0	0.017	0	0.014	0.042	0.016	0.016	0.038	0	0	0	0	0	0	0.016	0.015	0	0	0	0	4.6129	0.0429792
ENSSSCG00000035521	KLHL38	kelch like family member 38 [Source:VGNC Symbol;Acc:VGNC:89531]	-	0.019	0.043	0	0	0	0.014	0	0.016	0.039	0	0	0.015	0	0.015	0	0	0	0	0	0	8.73333	0.0430301
ENSSSCG00000005946	CCN4	cellular communication network factor 4 [Source:VGNC Symbol;Acc:VGNC:86346]	K22471	0.016	0.025	0.014	0.01	0.044	0.022	0.024	0.028	0.011	0.021	0.034	0.04	0.034	0.04	0.085	0.089	0.064	0	0.011	0.093	0.443936	0.0431992
ENSSSCG00000041405	L1RE1	ABR01161.1 transposase [Sus scrofa]	-	0.092	0	0	0	0.13	0	0.016	0	0	0.152	0.061	0	0.061	0	0	0.173	0.326	0	0.208	0.124	0.227969	0.0432939
ENSSSCG00000038677	GJB3	gap junction protein beta 3 [Source:VGNC Symbol;Acc:VGNC:88463]	-	0.132	0.1	0.055	0.124	0	0	0.123	0.147	0.181	0.046	0.272	0.237	0.272	0.237	0.67	0.273	0.15	0.151	0.044	0.339	0.39505	0.0433056
ENSSSCG00000001826	CFAP100	cilia and flagella associated protein 100 [Source:VGNC Symbol;Acc:VGNC:86593]	-	0.027	0.021	0.135	0.218	0.078	0.157	0.099	0.14	0.019	0.037	0.112	0.022	0.112	0.022	0.02	0.073	0	0.02	0.035	0.065	2.32813	0.0436774
ENSSSCG00000000863	SYCP3	synaptonemal complex protein 3 [Source:HGNC Symbol;Acc:HGNC:18130]	K19528	0.127	0.049	0.053	0.04	0.368	0.325	0.372	0.165	0.088	0.089	0.044	0.206	0.044	0.206	0	0	0.098	0.048	0.084	0	2.7891	0.0440302
ENSSSCG00000039557	TRIM54	tripartite motif containing 54 [Source:NCBI gene (formerly Entrezgene);Acc:100689265]	-	0.181	0.19	0.041	0.051	0	0.048	0	0	0	0	0	0	0	0	0	0.011	0	0	0	0	46.4545	0.0440994
ENSSSCG00000003852	SLC1A7	solute carrier family 1 member 7 [Source:VGNC Symbol;Acc:VGNC:92969]	K05618;K05618	0	0	0	0.025	0.099	0	0	0.018	0.014	0.014	0	0.05	0	0.05	0	0.055	0.095	0.263	0.215	0.116	0.193069	0.044286
ENSSSCG00000002297	RDH12	retinol dehydrogenase 12 [Source:VGNC Symbol;Acc:VGNC:96760]	K11153;K11153	0	0	0	0.011	0	0	0.027	0	0	0	0.051	0	0.051	0	0.027	0.037	0	0.07	0.012	0.015	0.179245	0.0445542
ENSSSCG00000011579	PPARG	peroxisome proliferator activated receptor gamma [Source:VGNC Symbol;Acc:VGNC:91684]	K08530;K08530;K08530;K08530;K08530;K08530;K08530;K08530;K08530;K08530;K08530	0.122	0	0.077	0.133	0.118	0.067	0.067	0.301	0.064	0.021	0.064	0.306	0.064	0.306	0.338	0.331	0.311	0.069	0.262	0.247	0.486916	0.0445586
ENSSSCG00000011915	GRAMD1C	GRAM domain containing 1C [Source:VGNC Symbol;Acc:VGNC:88657]	-	1.454	4.298	2.472	1.734	0.748	0.959	1.016	3.633	2.494	1.712	1.573	1.423	1.573	1.423	9.684	9.634	7.422	2.525	6.012	2.848	0.439101	0.0447642
ENSSSCG00000026409	TYR	tyrosinase [Source:VGNC Symbol;Acc:VGNC:94617]	K00505;K00505;K00505	0	0.067	0.049	0.018	0	0	0	0	0.061	0	0	0.047	0	0.047	0.301	0.217	0.068	0.044	0.212	0.047	0.208333	0.0447925
ENSSSCG00000000195	PRPH	peripherin [Source:VGNC Symbol;Acc:VGNC:91847]	K07607;K07607	0.063	0.073	0	0	0	0.185	0.023	0.137	0	0.198	0	0.385	0	0.385	0.233	0.171	0	0.048	0.166	0.204	0.342349	0.0448459
ENSSSCG00000016605	LMOD2	leiomodin 2 [Source:VGNC Symbol;Acc:VGNC:89768]	-	0.901	0.642	0.132	0.183	0.109	0.083	0.033	0.02	0	0	0	0	0	0	0	0	0	0.034	0	0	61.8529	0.0450184
ENSSSCG00000046131	Pol	ABR01162.1 endonuclease/reverse transcriptase [Sus scrofa]	K04810;K04810	0.071	0	0	0.021	0.088	0.022	0.032	0.026	0.016	0	0	0	0	0	0	0.017	0.042	0	0	0	4.67797	0.0451862
ENSSSCG00000014015	MRNIP	MRN complex interacting protein [Source:VGNC Symbol;Acc:VGNC:90345]	-	0.056	0.171	0	0.035	0.054	0.041	0	0.048	0.078	0.233	0	0.045	0	0.045	0.246	0.113	0.129	0.253	0	0.225	0.388264	0.0456442
ENSSSCG00000049177	Khdc1b	XP_020940177.1 KH homology domain-containing protein 1 [Sus scrofa]	-	0.009	0	0	0	0	0.007	0	0	0.013	0.033	0.013	0.008	0.013	0.008	0	0.013	0	0.007	0.012	0.015	0.287129	0.0456541
ENSSSCG00000040973	HYDIN	HYDIN axonemal central pair apparatus protein [Source:VGNC Symbol;Acc:VGNC:89011]	-	0.085	0.013	0.042	0.021	0.016	0.037	0.037	0.073	0.024	0.024	0	0.027	0	0.027	0	0.011	0.026	0.013	0.045	0.014	2.175	0.0456604
ENSSSCG00000027266	PNPLA3	patatin like phospholipase domain containing 3 [Source:VGNC Symbol;Acc:VGNC:103312]	K13534;K13534	0.247	0.345	0.3	0.266	0.26	0.822	1.234	0.156	0.718	1.127	0.892	1.587	0.892	1.587	0.198	0.364	1.509	3.077	0.488	1.235	0.415004	0.0457183
ENSSSCG00000004215	KIAA0408	KIAA0408 [Source:VGNC Symbol;Acc:VGNC:89432]	-	0.013	0	0	0	0.011	0	0.02	0	0	0.009	0.084	0.011	0.084	0.011	0	0.063	0.021	0	0.018	0.032	0.184874	0.0466511
ENSSSCG00000033106	GTF2A1L	ral transcription factor IIA subunit 1 like [Source:VGNC Symbol;Acc:VGNC:106581]	K03122;K03122	0	0	0	0	0	0.029	0	0.035	0.083	0.089	0.139	0	0.139	0	0.029	0.054	0.123	0	0.053	0.032	0.283237	0.0471015
ENSSSCG00000034139	EYA4	EYA transcriptional coactivator and phosphatase 4 [Source:VGNC Symbol;Acc:VGNC:87853]	-	0.042	0.016	0	0.021	0.011	0.025	0	0	0	0.008	0	0	0	0	0	0	0.009	0	0	0	6.76471	0.0473843
ENSSSCG00000029061	BMP3	bone morphotic protein 3 [Source:VGNC Symbol;Acc:VGNC:85842]	K05496	0	0	0	0	0.021	0	0	0.019	0	0	0.031	0.018	0.031	0.018	0	0.045	0.086	0.034	0.015	0	0.174672	0.0474117
ENSSSCG00000040795	UBA1	XP_020936576.1 ubiquitin-like modifier-activating enzyme 1 [Sus scrofa]	K03178;K03178;K03178	0	0.013	0	0	0	0	0	0	0.047	0.012	0	0.123	0	0.123	0.012	0.023	0.026	0.051	0.011	0.082	0.176471	0.0480067
ENSSSCG00000040260	TMEM238	XP_020941840.1 mediator of DNA damage checkpoint protein 1-like isoform X1 [Sus scrofa]	-	0.284	0.179	0.237	0.225	0.1	0.076	0	0.179	0	0	0.036	0.063	0.036	0.063	0.038	0.052	0.06	0.098	0.153	0.063	2.27353	0.048363
ENSSSCG00000005502	ASTN2	astrotactin 2 [Source:VGNC Symbol;Acc:VGNC:85594]	-	0.014	0	0	0.018	0.055	0	0.031	0	0.009	0.02	0	0	0	0	0.031	0.126	0.044	0.047	0.098	0.058	0.299528	0.0483898
ENSSSCG00000025414	PYY	peptide YY [Source:VGNC Symbol;Acc:VGNC:99029]	K05233	2.923	1.083	1.795	1.758	0.648	1.523	1.476	1.631	1.354	0.608	1.076	0.327	1.076	0.327	10.877	13.999	0.985	14.306	13.522	0.977	0.250384	0.0484289
MSTRG.16172	C4orf54	familial obliterative portal venopathy [Rhinolophus ferrumequinum]	-	0.184	0.093	0.843	0.435	0.469	0.246	0.246	0.219	0.635	0.165	0.124	0.311	0.124	0.311	0.166	0.334	0.028	0.171	0.28	0.106	2	0.0488673
ENSSSCG00000028962	LRRC37A2	XP_020922818.1 leucine-rich repeat-containing protein 37A2 isoform X1 [Sus scrofa]	-	0	0.477	0	0	0	0.024	0	0	0	0.108	0	0.301	0	0.301	0.617	0.248	0	0.708	0.741	0	0.183988	0.0494382
ENSSSCG00000044000	L1RE1	ABR01161.1 transposase [Sus scrofa]	-	0.018	0	0	0	0.018	0.007	0.007	0	0.015	0	0.006	0.006	0.006	0.006	0	0	0	0	0	0	5.41667	0.0503567
ENSSSCG00000016751	GCK	glucokinase [Source:HGNC Symbol;Acc:HGNC:4195]	K12407;K12407;K12407;K12407;K12407;K12407;K12407;K12407;K12407;K12407;K12407;K12407;K12407;K12407	0.129	0.314	0.237	0.215	0.145	0.677	0.599	0.467	0.927	1.68	0.27	0.402	0.27	0.402	0.223	0.596	1.562	5.994	2.11	2.538	0.241301	0.0505557
ENSSSCG00000016157	MYL1	myosin light chain 1 [Source:VGNC Symbol;Acc:VGNC:96428]	-	16.45	17.716	2.729	1.698	2.851	3.156	0	0	0	0.11	0	0	0	0	0.039	0	0	0.08	0	0	194.76	0.050642
ENSSSCG00000016400	MAB21L4	mab-21 like 4 [Source:VGNC Symbol;Acc:VGNC:96120]	-	0	0.024	0	0	0	0	0	0.027	0	0	0	0	0	0	0.068	0.083	0.143	0.023	0.061	0	0.134921	0.0509715
ENSSSCG00000017904	ENO3	enolase 3 [Source:VGNC Symbol;Acc:VGNC:87703]	K01689;K01689;K01689;K01689;K01689;K01689	8.068	8.429	1.812	1.379	1.453	1.51	0.343	0.156	0.329	0.288	0.244	0.173	0.244	0.173	0.494	0.277	0.442	0.136	0.616	0.219	8.12703	0.0512963
ENSSSCG00000040768	TRHR	thyrotropin releasing hormone receptor [Source:VGNC Symbol;Acc:VGNC:98879]	K04282;K04282	0.028	0.007	0.039	0	0	0.007	0	0.008	0.013	0	0.007	0	0.007	0	0	0	0.007	0	0	0	7.28571	0.0516288
MSTRG.13049	RYR1	ryanodine receptor [Sus scrofa]	K04961;K04961;K04961;K04961;K04961;K04961;K04961;K04961	0.15	0.111	0.025	0.019	0.025	0.035	0.003	0	0	0	0.005	0	0.005	0	0	0.01	0.006	0.006	0.002	0.003	11.5	0.0517555
ENSSSCG00000032248	SPAG11A	XP_003362124.2 uncharacterized protein SPAG11B [Sus scrofa]	-	0	0	0.076	0	0	0	0	0	0	0.317	0	0.148	0	0.148	0	0	0.21	0	0.06	0.073	0.0940594	0.051954
ENSSSCG00000011286	KLHL40	kelch like family member 40 [Source:VGNC Symbol;Acc:VGNC:89533]	-	0.226	0.214	0	0.071	0.061	0.047	0.028	0	0	0	0	0.01	0	0.01	0.028	0.009	0.01	0	0.017	0.015	7.26966	0.0520312
ENSSSCG00000033292	CFAP276	cilia and flagella associated protein 276 [Source:VGNC Symbol;Acc:VGNC:98739]	-	0	0	0	0	0.082	0	0.125	0	0.059	0.059	0.178	0.069	0.178	0.069	0	0	0.132	0.129	0.112	0.069	0.355615	0.0525404
ENSSSCG00000006390	CASQ1	calsequestrin 1 [Source:VGNC Symbol;Acc:VGNC:86205]	K23468	1.479	1.351	0.193	0.26	0.313	0.203	0.017	0.02	0.032	0.016	0	0.019	0	0.019	0.034	0	0.071	0.035	0.061	0.056	13.2466	0.0529076
ENSSSCG00000010245	STOX1	storkhead box 1 [Source:VGNC Symbol;Acc:VGNC:93569]	-	0.045	0.14	0.057	0.057	0	0.025	0.083	0.059	0.063	0.024	0.032	0.028	0.032	0.028	0.235	0.146	0.185	0.095	0.322	0.147	0.43575	0.0531858
ENSSSCG00000011583	TMEM40	transmembrane protein 40 [Source:VGNC Symbol;Acc:VGNC:94178]	-	0	0	0.033	0.052	0	0	0	0	0.116	0.153	0.046	0	0.046	0	0.095	0.048	0.083	0.045	0.044	0.054	0.353873	0.05342
ENSSSCG00000014803	LRRC51	leucine-rich repeat-containing protein 51 [Source:NCBI gene (formerly Entrezgene);Acc:100520208]	-	0.449	0.247	0	0.12	0.614	0.376	0.847	0.278	0.669	0.328	0.537	0.052	0.537	0.052	0.189	0.13	0	0	0.296	0	2.34987	0.0536057
ENSSSCG00000030575	TMEM158	transmembrane protein 158 [Source:VGNC Symbol;Acc:VGNC:99749]	-	0	0.049	0	0	0	0.094	0	0	0.178	0.045	0.089	0.052	0.089	0.052	0.094	0.216	0.346	0	0.253	0.052	0.279861	0.0537203
ENSSSCG00000017003	KCNIP1	potassium voltage-gated channel interacting protein 1 [Source:VGNC Symbol;Acc:VGNC:89348]	-	0.143	0.013	0.122	0.043	0.042	0.189	0.07	0.188	0.042	0.371	0.006	0.622	0.006	0.622	0.16	0.184	0.728	0.277	0.029	0.114	0.342031	0.0538393
ENSSSCG00000010614	CFAP58	cilia and flagella associated protein 58 [Source:VGNC Symbol;Acc:VGNC:86603]	-	0	0	0	0	0.015	0	0	0.014	0.022	0.033	0.022	0	0.022	0	0.046	0.011	0.085	0	0	0.038	0.217021	0.0540048
ENSSSCG00000029441	MYH2	myosin, heavy chain 2, skeletal muscle, adult [Source:NCBI gene (formerly Entrezgene);Acc:397256]	-	4.464	5.731	0.791	0.617	0.842	0.774	0.014	0	0.019	0.019	0.006	0.007	0.006	0.007	0.007	0.006	0.029	0.007	0.006	0.015	129.922	0.0540985
ENSSSCG00000013339	ANO3	anoctamin 3 [Source:VGNC Symbol;Acc:VGNC:85356]	-	0.086	0.081	0.08	0.072	0.093	0.07	0.233	0.025	0.087	0.127	0.114	0.109	0.114	0.109	0.305	0.67	0.097	0.298	0.254	0.078	0.403021	0.0543601
ENSSSCG00000036132	CKM	creatine kinase, M-type [Source:VGNC Symbol;Acc:VGNC:96952]	K00933;K00933	22.887	21.743	2.955	3.594	3.06	3.248	0.009	0.018	0.052	0.085	0.074	0.136	0.074	0.136	0.167	0.112	0.029	0.049	0	0.014	86.4354	0.0547264
ENSSSCG00000027160	DSG3	desmoglein 3 [Source:VGNC Symbol;Acc:VGNC:87457]	-	0	0.023	0.025	0.018	0.019	0.014	0	0	0.007	0	0.014	0	0.014	0	0.007	0	0	0	0.006	0.008	3.02857	0.0548619
ENSSSCG00000038192	ANOS1	XP_020936617.1 anosmin-1 isoform X2 [Sus scrofa]	-	0	0.023	0.026	0.019	0.147	0	0.022	0	0	0.064	0.149	0.025	0.149	0.025	0.427	0.144	0.141	0.046	0.026	0.049	0.221289	0.0555504
ENSSSCG00000016720	PGAM2	phosphoglycerate mutase 2 [Source:VGNC Symbol;Acc:VGNC:91341]	K01834;K01834;K01834;K01834;K01834;K01834;K01834	1.712	1.707	0.313	0.242	0.295	0.168	0.014	0.032	0.039	0.013	0	0.015	0	0.015	0.055	0	0.044	0.028	0.063	0.015	19.4077	0.0560027
ENSSSCG00000032736	Pol	ABR01162.1 endonuclease/reverse transcriptase [Sus scrofa]	-	0.206	0.042	0.064	0.047	0.041	0.043	0.173	0.073	0.024	0	0.008	0.072	0.008	0.072	0.128	0	0	0.018	0	0	3.15487	0.0560185
ENSSSCG00000007799	MYLPF	myosin light chain, phosphorylatable, fast skeletal muscle [Source:VGNC Symbol;Acc:VGNC:90520]	K12758;K12758;K12758;K12758	29.525	32.424	4.815	3.524	4.131	4.575	0.188	0	0.067	0	0	0	0	0	0	0.129	0.148	0	0.056	0.309	123.441	0.0564436
ENSSSCG00000029651	SLN	sarcolipin [Source:NCBI gene (formerly Entrezgene);Acc:733627]	-	5.362	5.166	0.858	0.786	0.811	0.615	0	0	0	0.13	0	0.076	0	0.076	0	0	0	0	0	0.076	48.2199	0.0565266
ENSSSCG00000015082	DSCAML1	DS cell adhesion molecule like 1 [Source:VGNC Symbol;Acc:VGNC:97969]	-	0	0	0.008	0.006	0	0	0.007	0	0	0	0	0.016	0	0.016	0.026	0.007	0.031	0.008	0.007	0	0.221053	0.0565459
ENSSSCG00000012141	CA5B	carbonic anhydrase 5B [Source:VGNC Symbol;Acc:VGNC:86102]	K01672;K01672	0	0	0.09	0	0	0.111	0.122	0.062	0.043	0.04	0.124	0.264	0.124	0.264	0.293	0	0.193	0.093	0	0.152	0.369284	0.0570138
ENSSSCG00000041063	TSG101	XP_023593449.1 tumor susceptibility gene 101 protein isoform X2 [Trichechus manatus latirostris]	K12183	0	0	0	0	0	0	0	0	0.194	0.389	0	0	0	0	0.821	0	0.431	0	0	0.451	0.0927342	0.0570857
ENSSSCG00000010190	ACTA1	actin alpha 1, skeletal muscle [Source:NCBI gene (formerly Entrezgene);Acc:100154254]	-	36.975	34.052	3.821	7.369	4.412	3.622	0.087	0	0.028	0.2	0	0.012	0	0.012	0.117	0	0	0.049	0	0	239.063	0.0576465
ENSSSCG00000006820	EPS8L3	EPS8 like 3 [Source:VGNC Symbol;Acc:VGNC:87752]	-	0.053	0.02	0.155	0	0	0.019	0.039	0.046	0	0	0	0	0	0	0	0.028	0	0	0	0	11.8571	0.0578865
ENSSSCG00000045119	Pol	ABR01162.1 endonuclease/reverse transcriptase [Sus scrofa]	-	0	0	0	0	0.016	0	0	0	0	0	0	0.022	0	0.022	0.037	0	0.053	0	0.038	0	0.106667	0.0581639
ENSSSCG00000036948	IGFN1	immunoglobulin like and fibronectin type III domain containing 1 [Source:VGNC Symbol;Acc:VGNC:96049]	-	0.171	0.294	0.022	0.025	0.051	0.058	0	0	0	0.009	0	0	0	0	0	0	0	0	0	0	69	0.0581778
ENSSSCG00000036748	ZNF2	XP_020942735.1 LOW QUALITY PROTEIN: zinc finger protein 2 [Sus scrofa]	K09228	0	0.022	0	0.071	0.082	0.021	0.229	0.123	0.079	0.059	0.04	0.023	0.04	0.023	0.021	0	0	0	0.019	0	3.87037	0.0585349
ENSSSCG00000017909	CHRNE	cholinergic receptor nicotinic epsilon subunit [Source:HGNC Symbol;Acc:HGNC:1966]	K04817	0	0.041	0	0.016	0	0.019	0.019	0	0.018	0.037	0.092	0	0.092	0	0	0	0.061	0.06	0.07	0.021	0.331378	0.0585753
ENSSSCG00000031903	TNNT3	troponin T3, fast skeletal type [Source:VGNC Symbol;Acc:VGNC:94285]	-	20.534	19.077	2.756	2.102	3.033	2.562	0	0	0.031	0.106	0	0	0	0	0	0	0.021	0	0	0.041	298.185	0.0586587
ENSSSCG00000003892	CYP4A24	Q8SPK1.1 RecName: Full=Cytochrome P450 4A24; AltName: Full=CYPIVA24; AltName: Full=Fatty acid omega-hydroxylase; AltName: Full=Long-chain fatty acid omega-monooxygenase [Sus scrofa]	K07425;K07425;K07425;K07425;K07425;K07425;K07425	0	0.829	1.401	0	0	0	0	0	0.744	0	0	1.523	0	1.523	0.199	0.504	1.419	3.408	1.273	2.518	0.274253	0.0592999
ENSSSCG00000031728	ABRA	actin binding Rho activating protein [Source:VGNC Symbol;Acc:VGNC:84990]	-	0.263	0.26	0.016	0.035	0.091	0.014	0	0	0	0	0	0	0	0	0	0	0	0.014	0	0	48.5	0.0596648
ENSSSCG00000036134	L1RE1	ABR01161.1 transposase [Sus scrofa]	-	0	0	0.021	0	0	0	0	0	0	0	0.019	0.018	0.019	0.018	0.04	0	0	0	0.017	0.022	0.181034	0.0598021
ENSSSCG00000007424	TNNC2	troponin C2, fast skeletal type [Source:VGNC Symbol;Acc:VGNC:95547]	K12042	12.211	11.132	1.866	1.046	1.67	1.531	0	0	0	0.116	0	0	0	0	0	0	0	0.028	0	0	204.556	0.0599472
ENSSSCG00000022163	GNAL	G protein subunit alpha L [Source:VGNC Symbol;Acc:VGNC:88524]	K04633;K04633;K04633;K04633;K04633;K04633	0	0.01	0	0	0	0	0.01	0	0	0	0	0.023	0	0.023	0.02	0	0.01	0.029	0	0.012	0.212766	0.0599592
ENSSSCG00000005309	FAM166B	family with sequence similarity 166 member B [Source:VGNC Symbol;Acc:VGNC:87922]	-	0.162	0.125	0.86	0.304	0.157	0.159	0.159	0.282	0.188	0.038	0.113	0.132	0.113	0.132	0.199	0.183	0.084	0	0.107	0.088	2.53814	0.0601476
ENSSSCG00000046593	L1RE1	ABR01161.1 transposase [Sus scrofa]	-	0	0.096	0.132	0.027	0	0.016	0.051	0.038	0.041	0	0.016	0	0.016	0	0.015	0.032	0.024	0.017	0	0.021	3.208	0.0602092
ENSSSCG00000036608	ZNF564	XP_030735840.1 zinc finger protein 709-like [Globicephala melas]	K09228	0.034	0	0.028	0.021	0	0.099	0.025	0.059	0	0.094	0	0.137	0	0.137	0.05	0.114	0.052	0.051	0.067	0.027	0.449324	0.0602466
ENSSSCG00000045235	Pol	ABR01162.1 endonuclease/reverse transcriptase [Sus scrofa]	-	0	0	0.019	0.014	0.007	0	0.009	0	0	0.008	0.003	0.048	0.003	0.048	0	0	0.016	0.031	0.019	0.045	0.288235	0.060442
ENSSSCG00000015300	ZNF804B	zinc finger protein 804B [Source:VGNC Symbol;Acc:VGNC:95307]	-	0	0	0	0.035	0.041	0	0.01	0	0.029	0	0	0	0	0	0	0	0	0	0.009	0	12.7778	0.0605418
ENSSSCG00000039315	SOX10	SRY-box transcription factor 10 [Source:VGNC Symbol;Acc:VGNC:93350]	-	0	0.015	0	0	0	0	0.029	0	0.023	0.027	0.091	0	0.091	0	0.024	0.013	0.031	0	0.051	0.016	0.264822	0.0607687
ENSSSCG00000009498	ABCC4	XP_020921059.1 multidrug resistance-associated protein 4 [Sus scrofa]	K05673;K05673;K05673;K05673	0.301	0.416	0.038	0.168	0.065	0.088	0.17	0.442	0.011	0.069	0.075	0.037	0.075	0.037	0	0.194	0.091	0.063	0.102	0.037	2.54341	0.0610607
ENSSSCG00000024763	TEX29	testis expressed 29 [Source:VGNC Symbol;Acc:VGNC:93897]	-	0.057	0.062	0.101	0	0.036	0.064	0	0.089	0.032	0.038	0	0.036	0	0.036	0	0.075	0	0.025	0	0	2.53448	0.0613303
ENSSSCG00000000760	LRTM2	leucine rich repeats and transmembrane domains 2 [Source:VGNC Symbol;Acc:VGNC:89866]	-	0.041	0.039	0.042	0.032	0.02	0.022	0.112	0.441	0.071	0.064	0.028	0.454	0.028	0.454	1.692	0.859	0.534	0.023	0.054	0.501	0.194821	0.0616125
ENSSSCG00000010428	DKK1	dickkopf WNT signaling pathway inhibitor 1 [Source:VGNC Symbol;Acc:VGNC:87321]	K02165;K02165;K02165	0.064	0.174	0.297	0.04	0	0	0.024	0.168	0.045	0.068	0	0.105	0	0.105	0.666	0.218	0.274	0.147	0.298	0.392	0.374539	0.0618416
ENSSSCG00000006243	PENK	proenkephalin [Source:VGNC Symbol;Acc:VGNC:91312]	K18832	0.082	0.032	0	0.077	0.179	0.068	0.136	0	0	0.36	0.143	0.133	0.143	0.133	0.182	0.021	0.697	0.324	0.081	0	0.295724	0.0619225
ENSSSCG00000000028	EFCAB6	XP_020947068.1 LOW QUALITY PROTEIN: EF-hand calcium-binding domain-containing protein 6 [Sus scrofa]	-	0	0	0.095	0.047	0	0.056	0	0.033	0.079	0	0	0	0	0	0	0	0	0.058	0	0	5.34483	0.061941
ENSSSCG00000006631	TMOD4	tropomodulin 4 [Source:VGNC Symbol;Acc:VGNC:94229]	-	1.354	1.301	0.168	0.385	0.283	0.106	0.161	0	0.203	0.044	0.044	0.192	0.044	0.192	0.034	0.093	0.071	0.139	0.083	0.149	4.66549	0.0621875
ENSSSCG00000022584	PPP1R3F	protein phosphatase 1 regulatory subunit 3F [Source:VGNC Symbol;Acc:VGNC:91739]	K17453	0.153	0.077	0.02	0.094	0	0.109	0.249	0.045	0.085	0.054	0	0.021	0	0.021	0.019	0.034	0.04	0.039	0.068	0.082	2.33053	0.062385
ENSSSCG00000047199	Pol	ABR01162.1 endonuclease/reverse transcriptase [Sus scrofa]	-	0	0.01	0	0.008	0	0.01	0.01	0.012	0	0	0	0	0	0	0	0	0	0	0	0.011	4.54545	0.0626945
ENSSSCG00000004961	ITGA11	integrin subunit alpha 11 [Source:VGNC Symbol;Acc:VGNC:89233]	K06587;K06587;K06587;K06587;K06587;K06587;K06587;K06587	0.015	0.024	0.09	0.01	0.075	0.011	0.073	0.019	0.075	0.043	0.077	0.089	0.077	0.089	0.09	0.158	0.206	0.036	0.072	0.027	0.491228	0.0628041
ENSSSCG00000015917	XIRP2	xin actin binding repeat containing 2 [Source:HGNC Symbol;Acc:HGNC:14303]	-	0.853	0.58	0.126	0.128	0.186	0.053	0.163	0.094	0.142	0.1	0.113	0.136	0.113	0.136	0.084	0.089	0.062	0.023	0.059	0.015	3.4141	0.0629294
ENSSSCG00000035891	ADGRB1	adhesion G protein-coupled receptor B1 [Source:VGNC Symbol;Acc:VGNC:85120]	K04596	0.019	0	0	0.018	0	0	0.028	0	0.046	0.013	0.009	0.069	0.009	0.069	0.007	0.045	0.065	0.036	0.031	0.011	0.388112	0.0629452
ENSSSCG00000003539	GRHL3	grainyhead like transcription factor 3 [Source:VGNC Symbol;Acc:VGNC:88668]	-	0	0.032	0.039	0.029	0.068	0.034	0.03	0.04	0.049	0	0	0.101	0	0.101	0.031	0.079	0.108	0.12	0.096	0.238	0.415265	0.0631667
ENSSSCG00000049512	L1RE1	ABR01161.1 transposase [Sus scrofa]	-	0	0	0	0	0	0.017	0	0	0	0.017	0	0.06	0	0.06	0	0	0.086	0	0.082	0	0.0693878	0.0632256
ENSSSCG00000024678	MEGF6	multiple EGF like domains 6 [Source:VGNC Symbol;Acc:VGNC:98499]	-	0	0.03	0.02	0.019	0.039	0.023	0.012	0.014	0.011	0.027	0.131	0.006	0.131	0.006	0.037	0.074	0.229	0.037	0.047	0.013	0.279534	0.0633305
ENSSSCG00000010304	MYOZ1	myozenin 1 [Source:VGNC Symbol;Acc:VGNC:90542]	-	3.177	3.547	0.443	0.35	0.662	0.365	0.091	0	0	0	0.043	0.051	0.043	0.051	0.092	0.084	0.096	0	0	0	23.5929	0.0636087
ENSSSCG00000012164	CNKSR2	connector enhancer of kinase suppressor of Ras 2 [Source:VGNC Symbol;Acc:VGNC:86822]	K17536	0.009	0.043	0.008	0	0.018	0.055	0.021	0.016	0.02	0.013	0	0.015	0	0.015	0.007	0.006	0.007	0.014	0.012	0.008	2.31707	0.0637632
ENSSSCG00000040401	EEF1A2	eukaryotic translation elongation factor 1 alpha 2 [Source:VGNC Symbol;Acc:VGNC:96262]	K03231;K03231;K03231	4.612	4.008	0.612	0.616	0.678	0.458	0.091	0.178	0.104	0.166	0.109	0.128	0.109	0.128	0.201	0.063	0.053	0.077	0.045	0.061	12.577	0.0638205
ENSSSCG00000033260	TNNI2	troponin I2, fast skeletal type [Source:VGNC Symbol;Acc:VGNC:94283]	-	5.219	6.057	0.99	0.773	0.513	0.389	0.065	0.077	0.616	0.123	0	0	0	0	0.326	0	0.121	0.268	0.117	0	15.3916	0.0640178
ENSSSCG00000040066	TRIM58	tripartite motif containing 58 [Source:VGNC Symbol;Acc:VGNC:94422]	-	0	0	0	0.006	0	0	0	0	0	0.006	0.006	0	0.006	0	0	0.006	0	0.007	0.018	0	0.139535	0.0640649
ENSSSCG00000008963	AREG	amphiregulin [Source:VGNC Symbol;Acc:VGNC:85444]	K09782;K09782;K09782;K09782;K09782	0.093	0.036	0.039	0.01	0	0.137	0	0.081	0.097	0.032	0.098	0.012	0.098	0.012	0	0	0	0	0	0	3.47183	0.0647259
MSTRG.12614	Pol	spermatogenesis-associated protein 33 [Sus scrofa]	-	0.631	0.054	0.543	0.175	0.338	0.421	0.206	1.028	0.404	0.489	0.147	0.057	0.147	0.057	0.569	0	0.338	0	0	0	2.375	0.0647491
ENSSSCG00000032624	Pol	ABR01162.1 endonuclease/reverse transcriptase [Sus scrofa]	K04810;K04810	0	0.006	0.059	0	0.07	0.107	0.03	0.036	0	0	0.022	0	0.022	0	0	0.018	0	0	0.031	0	4.33803	0.0651226
ENSSSCG00000008959	CXCL2	chemokine (C-X-C motif) ligand 2 [Source:NCBI gene (formerly Entrezgene);Acc:414904]	K05505;K05505;K05505;K05505;K05505;K05505;K05505;K05505;K05505;K05505;K05505;K05505;K05505;K05505	3.257	9.342	3.408	1.617	8.863	2.146	11.449	14.065	17.512	4.444	1.425	3.622	1.425	3.622	2.46	1.578	12.464	1.516	1.291	3.048	2.25003	0.0652633
ENSSSCG00000046967	Pol	ABR01162.1 endonuclease/reverse transcriptase [Sus scrofa]	-	0.039	0	0.097	0	0.037	0.028	0	0.101	0	0.219	0.081	0.067	0.081	0.067	0.057	0.157	0.06	0.029	0	0.094	0.395288	0.0653846
ENSSSCG00000000151	APOL6	XP_003126117.4 LOW QUALITY PROTEIN: apolipoprotein L6 [Sus scrofa]	-	0	0.065	0.094	0.158	0.082	0.041	0.021	0.049	0	0.079	0.059	0	0.059	0	0.166	0.076	0.175	0.107	0.13	0.251	0.488974	0.0653877
ENSSSCG00000002029	MYH7	myosin heavy chain 7 [Source:NCBI gene (formerly Entrezgene);Acc:396860]	K17751;K17751;K17751;K17751;K17751;K17751;K17751	1.459	1.259	0.165	0.237	0.12	0.137	0	0	0	0	0.013	0	0.013	0	0	0.006	0	0	0	0	177.737	0.065485
ENSSSCG00000008001	Msln	XP_003124743.2 mesothelin [Sus scrofa]	-	0	0.037	0.041	0.015	0	0.071	0.018	0.106	0.085	0.085	0.34	0.059	0.34	0.059	0.018	0.148	0.339	0.074	0.048	0.039	0.324348	0.0656708
ENSSSCG00000021917	HIPK4	homeodomain interacting protein kinase 4 [Source:VGNC Symbol;Acc:VGNC:88890]	K08826	0	0.038	0.016	0.027	0.029	0.058	0.04	0	0	0.116	0.039	0	0.039	0	0.073	0.022	0.178	0	0.09	0.056	0.362369	0.0657904
ENSSSCG00000010649	VWA2	von Willebrand factor A domain containing 2 [Source:VGNC Symbol;Acc:VGNC:94881]	-	0	0	0	0	0	0.01	0	0.012	0	0	0	0	0	0	0.049	0.018	0.031	0	0.018	0.011	0.173228	0.0665895
ENSSSCG00000035244	FOXB1	forkhead box B1 [Source:VGNC Symbol;Acc:VGNC:88195]	-	0	0	0	0	0	0	0	0	0.015	0	0	0.018	0	0.018	0.016	0	0.017	0.082	0.057	0	0.0789474	0.0666867
ENSSSCG00000025787	TMEM72	transmembrane protein 72 [Source:VGNC Symbol;Acc:VGNC:94206]	-	0	0.034	0	0.006	0.009	0.013	0.02	0.008	0	0	0.012	0	0.012	0	0	0	0	0	0	0.007	4.73684	0.0668535
ENSSSCG00000007305	SPAG4	sperm associated antigen 4 [Source:VGNC Symbol;Acc:VGNC:95512]	-	0	0	0	0	0.017	0	0.013	0	0.024	0.049	0.012	0	0.012	0	0.052	0	0.014	0.013	0.012	0.028	0.3	0.0669283
ENSSSCG00000014259	ADAMTS19	ADAM metallopeptidase with thrombospondin type 1 motif 19 [Source:VGNC Symbol;Acc:VGNC:96786]	-	0	0	0	0	0.151	0	0	0	0	0	0	0.127	0	0.127	0.115	0	0.121	0.151	0	0.15	0.22741	0.0670046
ENSSSCG00000037954	CAVIN4	caveolae associated protein 4 [Source:VGNC Symbol;Acc:VGNC:86219]	-	0.093	0.109	0.117	0.227	0.052	0.134	0.17	0.156	0.116	0.232	0.104	0.183	0.104	0.183	0.121	0.28	0.752	0.239	0.261	0.179	0.499362	0.0673563
ENSSSCG00000029902	C11orf80	chromosome 2 C11orf80 homolog [Source:VGNC Symbol;Acc:VGNC:99599]	-	0	0	0	0	0	0	0	0	0.043	0	0	0	0	0	0.023	0.021	0.072	0.023	0.102	0.025	0.161654	0.0675132
ENSSSCG00000014600	ZNF215	XP_005653694.2 LOW QUALITY PROTEIN: zinc finger protein 215 [Sus scrofa]	-	0	0	0	0	0.031	0	0	0.014	0.022	0.034	0.023	0.079	0.023	0.079	0.024	0.044	0	0.012	0	0.013	0.292576	0.0675277
ENSSSCG00000000748	IQSEC3	IQ motif and Sec7 domain ArfGEF 3 [Source:VGNC Symbol;Acc:VGNC:89196]	K12495	0.036	0.102	0.015	0.041	0.017	0.013	0.004	0	0.025	0.008	0.019	0.007	0.019	0.007	0	0.025	0.005	0	0	0	3.95312	0.0675976
ENSSSCG00000038786	FBXL22	F-box and leucine rich repeat protein 22 [Source:VGNC Symbol;Acc:VGNC:103091]	-	0	0	0	0.05	0	0	0.059	0	0	0	0	0.131	0	0.131	0.059	0.054	0.435	0.244	0.053	0	0.11168	0.0676627
ENSSSCG00000013433	ADAMTSL5	ADAMTS like 5 [Source:VGNC Symbol;Acc:VGNC:85094]	-	0.015	0.068	0.062	0	0.014	0.082	0	0.026	0.01	0.05	0.039	0.072	0.039	0.072	0.041	0.112	0.023	0.056	0.126	0.036	0.499099	0.0678106
ENSSSCG00000024236	MMP17	matrix metallopeptidase 17 [Source:VGNC Symbol;Acc:VGNC:90272]	K07997	0.049	0.047	0.041	0.031	0.071	0.099	0.108	0.032	0.043	0.112	0.069	0.04	0.069	0.04	0.299	0.025	0.276	0.177	0.081	0.06	0.457419	0.0684193
ENSSSCG00000021579	NAT8B	XP_003125054.1 N-acetyltransferase 8 [Sus scrofa]	K20838;K20838	2.353	0.809	1.956	1.293	4.532	3.989	5.134	1.88	6.368	2.65	1.916	3.559	1.916	3.559	10.203	14.462	2.978	17.457	3.899	6.199	0.447136	0.0694991
ENSSSCG00000001441	BTN3A3	XP_013833127.2 butyrophilin-like protein 1 isoform X1 [Sus scrofa]	-	0.038	0.037	0.262	0.09	0.019	0	0	0.069	0.121	0	0	0.028	0	0.028	0.007	0	0	0.09	0	0	5.088	0.0700128
ENSSSCG00000023745	MCOLN3	mucolipin TRP cation channel 3 [Source:VGNC Symbol;Acc:VGNC:90081]	K04994	0	0	0	0.026	0	0	0	0	0	0.027	0.086	0	0.086	0	0	0.111	0.059	0	0	0	0.0918728	0.0704557
ENSSSCG00000006857	COL11A1	collagen type XI alpha 1 chain [Source:VGNC Symbol;Acc:VGNC:86862]	K19721	0.013	0	0.011	0.009	0	0.005	0	0	0	0	0	0	0	0	0	0.005	0	0	0	0	7.6	0.0704993
ENSSSCG00000008311	CYP26B1	cytochrome P450 family 26 subfamily B member 1 [Source:VGNC Symbol;Acc:VGNC:103374]	K12664;K12664	0.142	0.139	0.527	0.551	0.289	0.199	0.36	0.28	0.912	0.253	0.506	0.452	0.506	0.452	0.034	0.061	0.131	0.039	0.06	0.056	2.13505	0.0705174
ENSSSCG00000014324	MYOT	myotilin [Source:NCBI gene (formerly Entrezgene);Acc:100101550]	-	0.77	0.519	0.028	0.095	0.082	0.137	0	0	0	0	0	0	0	0	0	0	0	0.035	0	0	46.6	0.0705258
ENSSSCG00000006649	HORMAD1	HORMA domain containing 1 [Source:VGNC Symbol;Acc:VGNC:98810]	-	0.111	0.114	0	0.144	0.149	0.054	0.295	0.064	0.258	0.077	0.28	0.218	0.28	0.218	0.661	0.063	0.205	0.539	0.163	0.275	0.479242	0.0705624
ENSSSCG00000029037	DRD1	dopamine receptor D1 [Source:VGNC Symbol;Acc:VGNC:87443]	K04144;K04144;K04144;K04144;K04144;K04144;K04144;K04144;K04144;K04144	0	0.023	0	0	0	0	0	0	0	0.01	0.021	0.024	0.021	0.024	0.033	0	0.023	0	0	0	0.207207	0.0707163
ENSSSCG00000015267	FMO2	flavin containing dimethylaniline monoxygenase 2 [Source:VGNC Symbol;Acc:VGNC:88171]	K00485;K00485	0.056	0	0.028	0	0	0	0.033	0.02	0.039	0.016	0.016	0.046	0.016	0.046	0.025	0	0.07	0.077	0.141	0.064	0.386813	0.0713163
ENSSSCG00000015732	TFCP2L1	transcription factor CP2 like 1 [Source:VGNC Symbol;Acc:VGNC:95864]	-	0.015	0.035	0.107	0	0.029	0.011	0.022	0.052	0.016	0.016	0	0.006	0	0.006	0.006	0.02	0.029	0.011	0	0.006	3.05319	0.0716488
ENSSSCG00000009935	MYO1H	myosin IH [Source:VGNC Symbol;Acc:VGNC:90531]	K10356	0	0	0	0.014	0.01	0.016	0	0.019	0	0	0	0.009	0	0.009	0	0	0	0	0	0	6.55556	0.0718815
ENSSSCG00000016601	SPAM1	sperm adhesion molecule 1 [Source:VGNC Symbol;Acc:VGNC:93375]	K01197;K01197;K01197	0	0	0	0	0	0	0	0.026	0	0.021	0	0	0	0	0	0	0.023	0.022	0.019	0.048	0.195489	0.0725763
ENSSSCG00000041321	Pol	ABR01162.1 endonuclease/reverse transcriptase [Sus scrofa]	-	0.056	0.065	0.134	0	0	0.066	0.082	0.055	0	0	0	0	0	0	0.079	0	0	0	0.063	0	3.22535	0.0729026
ENSSSCG00000042162	KCNJ11	potassium inwardly rectifying channel subfamily J member 11 [Source:HGNC Symbol;Acc:HGNC:6257]	K05004;K05004;K05004	0.007	0.016	0.012	0	0.033	0	0	0	0.014	0	0	0	0	0	0.01	0.005	0	0	0	0	5.46667	0.0734024
ENSSSCG00000038903	PDE11A	phosphodiesterase 11A [Source:HGNC Symbol;Acc:HGNC:8773]	K13298;K13298;K13298;K13298	0	0	0	0	0	0	0	0.016	0.013	0	0	0.029	0	0.029	0	0.024	0	0.041	0.083	0.015	0.151042	0.0736974
ENSSSCG00000002241	NUTM1	NUT midline carcinoma family member 1 [Source:HGNC Symbol;Acc:HGNC:29919]	-	0.033	0	0.014	0.051	0	0.036	0.012	0.029	0	0.011	0.023	0	0.023	0	0.012	0	0	0.012	0	0	3.01724	0.0739527
ENSSSCG00000026600	KLHL30	kelch like family member 30 [Source:VGNC Symbol;Acc:VGNC:96053]	-	0.017	0	0.014	0	0	0	0.013	0.073	0.035	0	0	0	0	0	0.012	0	0	0	0	0	12.6667	0.0740404
ENSSSCG00000043488	Pol	ABR01162.1 endonuclease/reverse transcriptase [Sus scrofa]	-	0.016	0	0.081	0	0	0.035	0	0	0	0	0.087	0	0.087	0	0.086	0.02	0.053	0.061	0.029	0.042	0.349206	0.074092
ENSSSCG00000013909	CRLF1	cytokine receptor like factor 1 [Source:VGNC Symbol;Acc:VGNC:86998]	-	0.036	0.028	0.03	0.045	0.035	0	0.053	0.063	0.075	0.025	0.151	0.176	0.151	0.176	0.053	0.049	0.223	0.137	0.024	0	0.435561	0.0741688
ENSSSCG00000049170	OR13A1	XP_020929629.1 olfactory receptor 13A1 [Sus scrofa]	K04257	0.014	0.02	0.037	0.027	0	0.011	0.028	0.006	0.019	0.061	0.035	0.044	0.035	0.044	0.025	0.01	0.128	0.062	0.01	0.013	0.417526	0.0743513
ENSSSCG00000011039	SLC39A12	solute carrier family 39 member 12 [Source:VGNC Symbol;Acc:VGNC:95951]	K14718;K14718	0	0	0	0	0	0	0	0	0.014	0.028	0.013	0	0.013	0	0	0	0.046	0	0	0.032	0.117647	0.07459
ENSSSCG00000028777	MYLK4	myosin light chain kinase family member 4 [Source:VGNC Symbol;Acc:VGNC:90519]	K00907;K00907;K00907;K00907;K00907;K00907;K00907;K00907;K00907	0	0.065	0.048	0.101	0.1	0	0.045	0.048	0.033	0	0.014	0.008	0.014	0.008	0.041	0.087	0	0	0.012	0.015	2.48588	0.0756358
ENSSSCG00000034686	TAFA2	TAFA chemokine like family member 2 [Source:VGNC Symbol;Acc:VGNC:93726]	-	0	0.033	0	0	0	0	0.016	0	0.015	0	0.044	0.034	0.044	0.034	0.047	0.086	0	0.016	0.014	0	0.26556	0.0772627
ENSSSCG00000025244	HTR6	5-hydroxytryptamine receptor 6 [Source:VGNC Symbol;Acc:VGNC:97101]	K04162;K04162;K04162;K04162	0.01	0.064	0.026	0.018	0.01	0.024	0.008	0.027	0.023	0	0.007	0.008	0.007	0.008	0	0.021	0.032	0.008	0.014	0.008	2.14286	0.0773322
ENSSSCG00000026360	CLGN	calmegin [Source:VGNC Symbol;Acc:VGNC:86759]	-	0.014	0.011	0.036	0	0	0.011	0.032	0.013	0.01	0.02	0.04	0.024	0.04	0.024	0.064	0.117	0.045	0.033	0	0	0.370262	0.0773348
ENSSSCG00000000866	MYBPC1	myosin binding protein C1 [Source:VGNC Symbol;Acc:VGNC:90499]	-	1.22	1.15	0.579	0.274	0.13	0.317	0.179	0.306	0.4	0.215	0.18	0.261	0.18	0.261	0.357	0.391	0.133	0.232	0.175	0.263	2.06389	0.0774272
ENSSSCG00000008686	Gm1673	chromosome 8 C4orf48 homolog [Source:VGNC Symbol;Acc:VGNC:86082]	-	0	0	0.011	0	0.325	0.14	0.07	0.083	0	0.067	0.201	0.234	0.201	0.234	0.534	0	0.592	0.021	0.442	0	0.300813	0.0786635
ENSSSCG00000038374	CIART	circadian associated repressor of transcription [Source:VGNC Symbol;Acc:VGNC:86694]	-	3.202	5.563	6.517	2.869	6.133	1.798	0.692	0.576	1.043	0.926	0.368	1.255	0.368	1.255	0.756	3.116	1.726	1.687	0.948	3.122	2.04207	0.0787402
ENSSSCG00000026533	MYF6	myogenic factor 6 [Source:VGNC Symbol;Acc:VGNC:103304]	-	0.382	0.326	0	0.111	0.086	0.033	0	0	0	0.089	0	0	0	0	0	0	0	0	0	0	10.5393	0.079195
ENSSSCG00000007373	GDAP1L1	ganglioside induced differentiation associated protein 1 like 1 [Source:VGNC Symbol;Acc:VGNC:96318]	-	0	0.008	0	0.02	0.02	0.031	0.008	0.009	0.029	0.022	0	0	0	0	0.015	0	0.008	0	0	0	2.77778	0.0795622
ENSSSCG00000016640	PPP1R3A	protein phosphatase 1 regulatory subunit 3A [Source:VGNC Symbol;Acc:VGNC:91736]	K07189;K07189	0.068	0.105	0.006	0.009	0.029	0	0	0	0	0.005	0	0	0	0	0	0	0	0	0	0	43.4	0.0795667
ENSSSCG00000045175	L1RE1	ABR01161.1 transposase [Sus scrofa]	-	0	0	0	0.069	0.035	0.005	0	0	0	0.179	0.05	0.054	0.05	0.054	0.089	0	0	0.005	0.105	0	0.226141	0.07966
ENSSSCG00000005456	MUSK	muscle associated receptor tyrosine kinase [Source:VGNC Symbol;Acc:VGNC:90486]	-	0.018	0.043	0.006	0.012	0.036	0	0	0.017	0	0.005	0	0	0	0	0.026	0	0	0	0	0	4.25806	0.0800631
ENSSSCG00000037140	SBK3	XP_020950684.1 uncharacterized serine/threonine-protein kinase SBK3 isoform X3 [Sus scrofa]	-	0	0	0	0	0	0	0	0.016	0	0	0.113	0	0.113	0	0	0.049	0.014	0.082	0	0	0.0620155	0.0802159
ENSSSCG00000037063	PROKR2	prokineticin receptor 2 [Source:VGNC Symbol;Acc:VGNC:95668]	-	0	0	0.009	0.019	0.02	0.023	0.023	0	0	0	0	0.017	0	0.017	0.061	0.063	0.04	0.039	0.007	0.017	0.385246	0.0804151
ENSSSCG00000040548	TRAV18	XP_020954931.1 uncharacterized protein LOC110261595 [Sus scrofa]	K10784;K10784;K10784;K10784;K10784;K10784;K10784;K10784;K10784;K10784;K10784;K10784;K10784;K10784;K10784;K10784;K10784;K10784;K10784;K10784;K10784;K10784;K10784;K10784;K10784;K10784;K10784;K10784;K10784	0.045	0.052	0.087	0.014	0	0.016	0.007	0	0.047	0	0	0.036	0	0.036	0	0.03	0.017	0	0	0	3.22892	0.0806392
ENSSSCG00000000663	KLRG1	killer cell lectin like receptor G1 [Source:HGNC Symbol;Acc:HGNC:6380]	-	0	0	0.142	0.159	0	0.062	0.062	0	0.118	0	0.118	0.345	0.118	0.345	0.188	0.115	0.262	0.129	0.112	0	0.427896	0.080645
ENSSSCG00000012584	CAPN6	calpain 6 [Source:VGNC Symbol;Acc:VGNC:86176]	-	0.049	0.025	0.041	0	0.016	0.012	0.036	0	0	0	0.011	0	0.011	0	0	0	0.013	0.025	0	0.013	2.8871	0.080686
ENSSSCG00000049374	ACTG2	XP_020941112.1 actin-85C-like [Sus scrofa]	-	0	0	0	0	0	0	0	0.021	0	0	0.017	0	0.017	0	0.091	0	0.076	0.019	0.016	0	0.0958904	0.0807268
ENSSSCG00000000605	ERP27	endoplasmic reticulum protein 27 [Source:VGNC Symbol;Acc:VGNC:87781]	-	0.038	0	0.094	0.094	0.073	0	0.165	0.033	0.105	0.052	0.026	0.061	0.026	0.061	0.028	0.025	0	0.057	0.025	0	2.19708	0.0809553
ENSSSCG00000035933	MAPK15	mitogen-activated protein kinase 15 [Source:VGNC Symbol;Acc:VGNC:90001]	K19603	0	0	0	0.06	0.091	0	0.021	0	0.039	0	0	0	0	0	0.021	0	0	0	0	0	10.0476	0.0815627
ENSSSCG00000023571	SLC22A6	solute carrier family 22 member 6 [Source:VGNC Symbol;Acc:VGNC:92982]	-	0	0	0	0	0	0.017	0	0	0	0	0	0	0	0	0.082	0.015	0	0.036	0	0.058	0.0890052	0.0819662
ENSSSCG00000008599	Slc7a9	XP_005662774.2 b(0,+)-type amino acid transporter 1-like isoform X1 [Sus scrofa]	K13868	0	0	0	0	0	0.065	0.022	0	0.021	0.041	0.082	0.024	0.082	0.024	0.022	0.02	0.068	0.022	0.019	0	0.362416	0.08205
ENSSSCG00000031608	ANK1	XP_036694440.1 ankyrin-1 isoform X9 [Balaenoptera musculus]	-	0.08	0.092	0.101	0.031	0.039	0.016	0.007	0.035	0.012	0.02	0	0.029	0	0.029	0.02	0.016	0.058	0	0.033	0.015	2.1623	0.0827657
ENSSSCG00000039779	CHGB	chromogranin B [Source:VGNC Symbol;Acc:VGNC:95908]	-	0	0.068	0.074	0.079	0	0	0.049	0.019	0.077	0	0.046	0.017	0.046	0.017	0	0.015	0.033	0.034	0	0	2.52414	0.0828915
ENSSSCG00000006754	AMPD1	adenosine monophosphate deaminase 1 [Source:VGNC Symbol;Acc:VGNC:85286]	K01490;K01490	0.456	0.232	0.115	0.028	0.088	0.1	0	0	0	0	0.032	0.093	0.032	0.093	0	0	0.018	0.017	0.015	0	5.82286	0.0830519
ENSSSCG00000015094	CD3G	CD3g molecule [Source:VGNC Symbol;Acc:VGNC:86416]	K06452;K06452;K06452;K06452;K06452;K06452;K06452;K06452;K06452;K06452	0	0	0	0	0	0	0.072	0.127	0	0.285	0	0	0	0	0	0.408	0.163	0.267	0	0	0.177204	0.0832438
ENSSSCG00000032405	TMEM190	transmembrane protein 190 [Source:VGNC Symbol;Acc:VGNC:94125]	-	0.012	0	0.031	0.008	0	0.027	0	0.011	0	0	0.009	0	0.009	0	0	0	0	0	0	0.01	4.68421	0.0836563
ENSSSCG00000037359	CKS1B	XP_011842830.1 PREDICTED: cyclin-dependent kinases regulatory subunit 1 isoform X1 [Mandrillus leucophaeus]	K02219;K02219	0.16	0.123	0.134	1.302	0.93	0.47	0.942	0	0.67	0.224	0.336	0	0.336	0	0.355	0.217	0.248	0	0.423	0.26	2.29326	0.0837491
ENSSSCG00000023225	SYN2	synapsin II [Source:VGNC Symbol;Acc:VGNC:93659]	-	0	0	0.022	0	0.029	0.042	0	0	0.043	0.059	0	0.072	0	0.072	0.101	0.037	0.098	0	0.02	0	0.351421	0.0838815
ENSSSCG00000001846	WDR93	WD repeat domain 93 [Source:VGNC Symbol;Acc:VGNC:94951]	-	0	0.074	0.141	0	0.251	0	0.087	0.112	0.017	0	0.017	0	0.017	0	0	0.033	0.108	0	0	0.019	3.85311	0.084489
ENSSSCG00000002286	FAM71D	family with sequence similarity 71 member D [Source:VGNC Symbol;Acc:VGNC:87978]	-	0.074	0	0.031	0.046	0	0	0.054	0.032	0.052	0	0	0.03	0	0.03	0	0	0	0.028	0.049	0	2.70093	0.0849322
ENSSSCG00000013462	LINGO3	leucine rich repeat and Ig domain containing 3 [Source:VGNC Symbol;Acc:VGNC:89734]	-	0	0	0	0	0.013	0	0	0	0	0	0	0.011	0	0.011	0.03	0.009	0.011	0	0	0.011	0.180556	0.0850575
ENSSSCG00000000634	STYK1	serine/threonine/tyrosine kinase 1 [Source:VGNC Symbol;Acc:VGNC:93601]	-	0	0.008	0	0.006	0	0.014	0	0.017	0.007	0.034	0.007	0.008	0.007	0.008	0.036	0.02	0.008	0.022	0	0	0.385185	0.0853988
ENSSSCG00000050786	Pol	ABR01162.1 endonuclease/reverse transcriptase [Sus scrofa]	-	0	0	0	0.03	0.027	0.041	0	0.057	0.038	0.018	0.019	0	0.019	0	0.019	0	0.007	0	0	0	3.06349	0.086979
ENSSSCG00000014117	THBS4	thrombospondin 4 [Source:VGNC Symbol;Acc:VGNC:93949]	K04659;K04659;K04659;K04659;K04659;K04659	0.395	0.201	0.048	0.034	0.144	0.055	0.219	0.146	0.053	0.04	0.027	0.197	0.027	0.197	0.099	0.088	0.015	0.015	0.038	0.062	2.22892	0.0869969
ENSSSCG00000038518	CYP3A29	XP_020941821.1 cytochrome P450 3A29-like [Sus scrofa]	-	0	0	0	0	0	0	0	0	0.072	0	0	0.084	0	0.084	0	0	0.16	0	0.068	0.168	0.15	0.0870042
ENSSSCG00000043379	OR51I2	XP_045638813.1 olfactory receptor 51G2-like [Ursus americanus]	K04257	0	0	0	0	0	0	0	0	0.006	0	0	0.007	0	0.007	0	0.071	0.04	0.026	0	0	0.0416667	0.0870519
ENSSSCG00000017563	MYCBPAP	MYCBP associated protein [Source:VGNC Symbol;Acc:VGNC:90503]	-	0	0.015	0.048	0	0	0	0	0	0	0.018	0.04	0.03	0.04	0.03	0	0.027	0.031	0	0	0.065	0.298578	0.0875731
ENSSSCG00000042911	Pol	ABR01162.1 endonuclease/reverse transcriptase [Sus scrofa]	-	0	0	0.015	0.038	0.114	0.116	0.107	0	0.011	0.019	0.019	0	0.019	0	0	0.049	0	0.015	0	0	3.93137	0.0876703
ENSSSCG00000022679	COCH	cochlin [Source:VGNC Symbol;Acc:VGNC:86853]	-	0	0.031	0	0	0	0	0	0	0.043	0.014	0.142	0.033	0.142	0.033	0	0.045	0.031	0	0.081	0	0.213873	0.0878237
ENSSSCG00000048443	APLN	apelin [Source:HGNC Symbol;Acc:HGNC:16665]	K05225;K05225	0	0.029	0	0	0	0	0	0.016	0	0.053	0	0	0	0	0.014	0	0.029	0	0.05	0.031	0.254237	0.0882047
ENSSSCG00000017373	CFAP97D1	CFAP97 domain containing 1 [Source:VGNC Symbol;Acc:VGNC:86607]	-	0	0	0	0	0	0	0	0.094	0	0	0	0	0	0	0.321	0.074	0.252	0	0.143	0	0.118987	0.088613
ENSSSCG00000017863	TRPV1	transient receptor potential cation channel subfamily V member 1 [Source:VGNC Symbol;Acc:VGNC:94473]	K05222;K05222	0.023	0.016	0.019	0.014	0.022	0.062	0	0.092	0.079	0.064	0.016	0.074	0.016	0.074	0.063	0.101	0.123	0	0.056	0.206	0.465149	0.088821
ENSSSCG00000000111	BAIAP2L2	BAR/IMD domain containing adaptor protein 2 like 2 [Source:VGNC Symbol;Acc:VGNC:85750]	-	0.27	0.083	0.905	0.236	0.157	0.277	0.027	0.282	0.132	0.057	0.094	0.022	0.094	0.022	0.12	0.024	0	0.266	0.16	0.153	2.64397	0.0889684
ENSSSCG00000003551	PAQR7	progestin and adipoQ receptor family member 7 [Source:VGNC Symbol;Acc:VGNC:91177]	K25039	1.141	4.709	3.212	1.976	3.785	0.83	1.367	2.31	1.243	0.995	0.571	2.102	0.571	2.102	3.821	5.566	13.17	5.347	4.348	6.445	0.485613	0.0890739
ENSSSCG00000014067	TMEM174	transmembrane protein 174 [Source:VGNC Symbol;Acc:VGNC:94110]	-	0	0.059	0.064	0	0	0	0	0.067	0.107	0.053	0	0	0	0	0	0	0	0	0	0	5.60377	0.089635
ENSSSCG00000015886	ITGB6	integrin subunit beta 6 [Source:VGNC Symbol;Acc:VGNC:98054]	K06589;K06589;K06589;K06589;K06589;K06589;K06589;K06589	0	0.027	0	0	0	0.017	0.025	0.04	0.008	0.008	0	0	0	0	0	0.014	0	0.009	0	0	3.77419	0.0900993
ENSSSCG00000009100	TNIP3	TNFAIP3 interacting protein 3 [Source:VGNC Symbol;Acc:VGNC:94277]	-	0.037	0.029	0.141	0.012	0	0.055	0.055	0.257	0.113	0.013	0.013	0.015	0.013	0.015	0.014	0.052	0.068	0.062	0	0	2.94937	0.0906072
ENSSSCG00000012144	GRPR	gastrin releasing peptide receptor [Source:VGNC Symbol;Acc:VGNC:88709]	K04169;K04169	0	0	0	0	0	0	0	0	0.016	0.032	0	0.018	0	0.018	0.05	0	0	0	0	0.018	0.135593	0.0906463
ENSSSCG00000005727	CFAP77	cilia and flagella associated protein 77 [Source:VGNC Symbol;Acc:VGNC:86606]	-	0	0.03	0	0	0	0.069	0.028	0.082	0	0	0	0	0	0	0	0	0	0.015	0	0.016	6.74194	0.0906978
ENSSSCG00000041929	Pol	ABR01162.1 endonuclease/reverse transcriptase [Sus scrofa]	K04810;K04810	0	0	0	0.018	0.023	0	0	0	0	0.019	0	0.033	0	0.033	0.017	0.015	0	0	0.088	0.025	0.208122	0.0909766
ENSSSCG00000045794	GNGT2	XP_020922789.1 uncharacterized protein LOC100621431 isoform X1 [Sus scrofa]	K04549;K04549;K04549;K04549;K04549;K04549;K04549;K04549;K04549;K04549;K04549;K04549;K04549;K04549;K04549;K04549;K04549;K04549	0	0.019	0	0.031	0	0	0	0	0	0	0.121	0.141	0.121	0.141	0	0.017	0.038	0	0.033	0	0.142857	0.0912553
ENSSSCG00000021105	DPEP2	dipeptidase 2 [Source:VGNC Symbol;Acc:VGNC:96983]	-	0	0	0	0.042	0	0	0	0	0.023	0	0.07	0	0.07	0	0.025	0.023	0.077	0	0.066	0	0.249042	0.0915012
ENSSSCG00000010475	CYP26A1	cytochrome P450 family 26 subfamily A member 1 [Source:VGNC Symbol;Acc:VGNC:103370]	K07437;K07437	0.423	1.647	0.31	0.429	0.23	0.349	0.679	2.387	0.534	0.221	0.148	0.387	0.148	0.387	0.039	0	0.102	0.901	0.575	0.342	2.57385	0.091572
ENSSSCG00000017235	CD300LB	XP_020922331.1 polymeric immunoglobulin receptor-like isoform X2 [Sus scrofa]	-	0.027	0.082	0.071	0	0.026	0.112	0.039	0.074	0.111	0.091	0.224	0.109	0.224	0.109	0.063	0.072	0.318	0.166	0.018	0.043	0.490942	0.0918665
ENSSSCG00000006957	RHPN1	rhophilin Rho GTPase binding protein 1 [Source:VGNC Symbol;Acc:VGNC:92296]	-	0.276	0.059	0.051	0.144	0.504	0.337	0.101	0.32	0.021	0.139	0.096	0.075	0.096	0.075	0.158	0.01	0.166	0.186	0	0.012	2.15321	0.0921585
ENSSSCG00000042245	Pol	ABR01162.1 endonuclease/reverse transcriptase [Sus scrofa]	K09228	0.018	0.055	0.015	0	0.017	0.026	0	0	0	0.013	0	0	0	0	0	0	0	0	0	0.015	4.67857	0.0921891
ENSSSCG00000043778	ANTXRL	XP_005654198.1 anthrax toxin receptor-like isoform X1 [Sus scrofa]	-	0.061	0.017	0.015	0	0	0.013	0.026	0.023	0.018	0.006	0.018	0.014	0.018	0.014	0.006	0.007	0.008	0	0.012	0	2.43662	0.0929182
ENSSSCG00000002467	ASB2	ankyrin repeat and SOCS box containing 2 [Source:VGNC Symbol;Acc:VGNC:85564]	-	0.093	0.146	0.024	0.058	0.045	0.069	0	0.058	0.174	0.016	0.031	0.091	0.031	0.091	0.086	0.015	0.054	0	0	0.023	2.11076	0.0932188
ENSSSCG00000022721	CDH16	cadherin 16 [Source:VGNC Symbol;Acc:VGNC:86479]	-	0.023	0	0	0	0	0.166	0.083	0.02	0.063	0	0	0	0	0	0.017	0.031	0	0	0	0	7.39583	0.0934625
ENSSSCG00000005938	COL22A1	collagen type XXII alpha 1 chain [Source:VGNC Symbol;Acc:VGNC:97937]	K16630	0	0	0.03	0.006	0.009	0.02	0.047	0.032	0.006	0.019	0	0.007	0	0.007	0	0.006	0.007	0	0	0.015	2.77778	0.0938671
ENSSSCG00000023834	RSPH4A	radial spoke head component 4A [Source:VGNC Symbol;Acc:VGNC:92480]	-	0.035	0	0.029	0.012	0	0.025	0.028	0.016	0	0	0.026	0.092	0.026	0.092	0.026	0.026	0	0.043	0.046	0.056	0.460317	0.094055
ENSSSCG00000020970	IL6	interleukin 6 [Source:NCBI gene (formerly Entrezgene);Acc:399500]	K05405;K05405;K05405;K05405;K05405;K05405;K05405;K05405;K05405;K05405;K05405;K05405;K05405;K05405;K05405;K05405;K05405;K05405;K05405;K05405;K05405;K05405;K05405;K05405;K05405;K05405;K05405;K05405;K05405;K05405;K05405;K05405;K05405;K05405;K05405;K05405;K05405;K05405;K05405;K05405;K05405;K05405;K05405;K05405;K05405;K05405;K05405;K05405;K05405;K05405	0.236	0.062	0	0	0.095	0.118	0	0.217	0.056	0.056	0.136	0.196	0.136	0.196	0.403	0.054	0.46	0.072	0.053	0.353	0.439708	0.0944889
ENSSSCG00000011246	VILL	villin like [Source:VGNC Symbol;Acc:VGNC:94825]	-	0	0.031	0.051	0.038	0.019	0.074	0.074	0	0.014	0.028	0	0	0	0	0.03	0.027	0	0	0.04	0	2.408	0.0946762
ENSSSCG00000007986	NME4	NME/NM23 nucleoside diphosphate kinase 4 [Source:VGNC Symbol;Acc:VGNC:90792]	K00940;K00940;K00940;K00940	0	0.066	0	0	0	0	0	0	0	0.104	0	0.122	0	0.122	0	0	0.067	0.065	0	0	0.184358	0.0948584
ENSSSCG00000011040	CACNB2	calcium voltage-gated channel auxiliary subunit beta 2 [Source:VGNC Symbol;Acc:VGNC:95599]	K04863;K04863;K04863;K04863;K04863;K04863;K04863	0	0.02	0.065	0.021	0	0	0.073	0.058	0.07	0	0.047	0	0.047	0	0.19	0.309	0.256	0.057	0.044	0.042	0.324868	0.0954448
ENSSSCG00000049620	Pol	ABR01162.1 endonuclease/reverse transcriptase [Sus scrofa]	-	0.041	0	0.031	0.031	0	0.038	0	0	0.028	0.054	0	0.113	0	0.113	0	0.203	0.057	0	0	0.225	0.259202	0.0957804
ENSSSCG00000004159	SLC35D3	solute carrier family 35 member D3 [Source:VGNC Symbol;Acc:VGNC:93076]	-	0.228	0.088	0.172	0	0	0.017	0.335	0.079	0.127	0.048	0.048	0.019	0.048	0.019	0.134	0.031	0	0.017	0.075	0.037	2.55746	0.0958857
ENSSSCG00000048840	Pol	ABR01162.1 endonuclease/reverse transcriptase [Sus scrofa]	K04810;K04810	0	0.077	0.079	0.022	0.147	0.063	0.106	0	0	0.047	0.033	0.052	0.033	0.052	0.052	0	0	0	0	0	2.68478	0.0959498
ENSSSCG00000036452	LRRC17	leucine rich repeat containing 17 [Source:VGNC Symbol;Acc:VGNC:89828]	-	0.023	0.053	0.048	0	0	0.008	0.067	0.03	0.04	0.032	0.028	0.055	0.028	0.055	0.176	0.138	0.053	0.009	0.06	0.037	0.457483	0.0961908
ENSSSCG00000034659	Pol	ABR01162.1 endonuclease/reverse transcriptase [Sus scrofa]	-	0	0	0.076	0	0.088	0.103	0.034	0	0.01	0	0	0.044	0	0.044	0	0	0.025	0	0	0	4.50725	0.0962716
ENSSSCG00000006148	Slc7a13	XP_020944828.1 solute carrier family 7 member 13-like isoform X1 [Sus scrofa]	-	0	0	0	0	0	0.044	0	0	0	0.021	0.021	0	0.021	0	0.067	0.061	0	0	0	0.147	0.138801	0.0965719
ENSSSCG00000008572	GAREM2	GRB2 associated regulator of MAPK1 subtype 2 [Source:VGNC Symbol;Acc:VGNC:88350]	-	0.031	0.042	0.08	0.043	0	0.091	0.04	0.048	0.01	0.115	0.029	0.033	0.029	0.033	0.01	0.297	0.18	0	0.208	0.078	0.405263	0.0977081
ENSSSCG00000033101	Pol	ABR01162.1 endonuclease/reverse transcriptase [Sus scrofa]	K06464;K06464;K06464;K06464;K06464;K06464;K06464;K06464;K06464;K06464;K06464;K06464;K06464;K06464;K06464;K06464;K06464;K06464;K06464	0	0	0.04	0	0	0	0	0	0	0.169	0	0.118	0	0.118	0.142	0	0	0	0	0	0.0932401	0.0982128
ENSSSCG00000026537	CACNA2D4	calcium voltage-gated channel auxiliary subunit alpha2delta 4 [Source:VGNC Symbol;Acc:VGNC:86123]	K04861;K04861;K04861;K04861;K04861;K04861;K04861	0	0	0	0	0	0	0	0	0.012	0	0	0	0	0	0.037	0	0.026	0.013	0.011	0	0.137931	0.0982554
ENSSSCG00000037039	PPP1R27	protein phosphatase 1 regulatory subunit 27 [Source:VGNC Symbol;Acc:VGNC:91731]	-	1.4	0.872	0.056	0.25	0.193	0.244	0.049	0	0.046	0.093	0	0.217	0	0.217	0	0.045	0	0.051	0	0.162	5.47535	0.0982653
ENSSSCG00000017172	ST6GALNAC1	ST6 N-acetylgalactosaminide alpha-2,6-sialyltransferase 1 [Source:VGNC Symbol;Acc:VGNC:93509]	K03479;K03479	0.3	0.645	0.435	0.075	0.174	0.139	0.147	0.26	0.167	0.028	0.015	0.13	0.015	0.13	1.046	0.798	1.406	0.469	0.672	0.453	0.466813	0.0982917
ENSSSCG00000036052	TTN	XP_032492952.1 LOW QUALITY PROTEIN: titin [Phocoena sinus]	K12567;K12567	1.304	1.449	0.182	0.045	0.093	0.124	0	0	0	0.051	0	0	0	0	0	0.016	0.056	0	0	0	25.9919	0.0984279
ENSSSCG00000040850	GPR17	G protein-coupled receptor 17 [Source:VGNC Symbol;Acc:VGNC:96332]	-	0	0	0.011	0.016	0.049	0.009	0.019	0	0	0.018	0.027	0.031	0.027	0.031	0.057	0.043	0	0.01	0.025	0.165	0.276596	0.0985306
ENSSSCG00000014314	FBXL21	XP_020940441.1 LOW QUALITY PROTEIN: F-box/LRR-repeat protein 21 [Sus scrofa]	-	0.028	0.699	0.528	0.052	0.045	0.02	0.054	0.628	0.084	0.065	0.045	0.045	0.045	0.045	0.089	0.082	0.108	0.07	0.049	0.06	3.48777	0.098919
ENSSSCG00000013762	PODNL1	podocan like 1 [Source:VGNC Symbol;Acc:VGNC:91618]	-	0	0	0.047	0	0	0	0.021	0	0	0.059	0	0.046	0	0.046	0.021	0.019	0.044	0	0	0.023	0.320755	0.0989543
ENSSSCG00000043408	L1RE1	ABR01161.1 transposase [Sus scrofa]	-	0	0	0.064	0	0	0.032	0.011	0.013	0	0	0	0	0	0	0	0	0.005	0	0	0	24	0.0990122
ENSSSCG00000014374	DND1	DND microRNA-mediated repression inhibitor 1 [Source:VGNC Symbol;Acc:VGNC:87378]	-	0.294	0.085	0.031	0.046	0	0.081	0.296	0.096	0.153	0.102	0.128	0.03	0.128	0.03	0.027	0.075	0.028	0	0.024	0.059	2.28753	0.0990313
ENSSSCG00000008813	CORIN	corin, serine peptidase [Source:VGNC Symbol;Acc:VGNC:86911]	-	1.167	1.28	3.262	0.311	0.828	0.192	0.405	0.726	0.865	0.449	0.254	0.788	0.254	0.788	0.543	0.537	0.135	0.471	0.639	0.252	2.22124	0.0994209
ENSSSCG00000010426	PCDH15	protocadherin related 15 [Source:VGNC Symbol;Acc:VGNC:91213]	-	0.018	0.041	0.007	0.016	0.062	0.013	0.027	0.024	0.027	0	0.006	0	0.006	0	0.04	0.006	0	0.043	0	0.014	2.15596	0.099597
ENSSSCG00000037043	LINC00643	ELK27246.1 UPF0730 protein [Myotis davidii]	-	0.351	0.365	0.374	0.236	0.263	0.392	0.113	0.275	0.324	0.49	0.355	0.157	0.355	0.157	0.22	0.339	2.796	1.31	0.833	0.575	0.380636	0.100371
ENSSSCG00000011256	SLC22A13	solute carrier family 22 member 13 [Source:VGNC Symbol;Acc:VGNC:92973]	-	0.075	0.454	0.194	0.061	0.036	0.151	0.066	0.086	0.057	0.115	0.058	0.05	0.058	0.05	0.321	0.378	0.833	0.222	0.558	0.164	0.437199	0.100384
ENSSSCG00000007564	AMZ1	archaelysin family metallopeptidase 1 [Source:VGNC Symbol;Acc:VGNC:85291]	-	0	0.04	0.077	0	0.04	0.023	0.023	0.009	0.068	0.015	0	0	0	0	0.023	0	0.048	0.024	0	0	2.54545	0.100788
ENSSSCG00000039297	OR1K1	olfactory receptor family 1 subfamily K member 1 [Source:HGNC Symbol;Acc:HGNC:8212]	K04257	0	0	0	0.037	0	0.087	0.131	0.052	0	0	0	0	0	0	0	0	0	0.045	0	0	6.82222	0.100878
ENSSSCG00000002081	TRAV18	XP_020954932.1 LOW QUALITY PROTEIN: uncharacterized protein LOC110255290 [Sus scrofa]	K10784;K10784;K10784;K10784;K10784;K10784;K10784;K10784;K10784;K10784;K10784;K10784;K10784;K10784;K10784;K10784;K10784;K10784;K10784;K10784;K10784;K10784;K10784;K10784;K10784;K10784;K10784;K10784;K10784	0.045	0	0.076	0	0	0	0.033	0.039	0.031	0.032	0	0	0	0	0.033	0	0	0	0	0	3.44615	0.101436
ENSSSCG00000022865	GRM8	glutamate metabotropic receptor 8 [Source:VGNC Symbol;Acc:VGNC:88705]	K04610;K04610;K04610	0	0	0	0.011	0	0	0	0	0	0	0.012	0	0.012	0	0	0	0.014	0.013	0.012	0	0.215686	0.101656
ENSSSCG00000037108	RTP1	receptor transporter protein 1 [Source:VGNC Symbol;Acc:VGNC:92505]	-	0	0.01	0.045	0	0.013	0.049	0	0.035	0	0	0	0	0	0	0.02	0	0.01	0	0.009	0	3.89744	0.101722
MSTRG.2445	BAHCC1	LOW QUALITY PROTEIN: BAH and coiled-coil domain-containing protein 1 [Sus scrofa]	-	0	0.118	0.257	0.096	0	0	0.113	0	0	0	0	0.25	0	0.25	0.113	0	0.237	0.233	0.304	0.249	0.421356	0.102647
ENSSSCG00000023891	GRM7	glutamate metabotropic receptor 7 [Source:VGNC Symbol;Acc:VGNC:98028]	K04609;K04609;K04609	0	0	0	0.04	0	0	0	0.014	0	0.029	0.023	0.017	0.023	0.017	0.015	0.011	0.064	0	0	0.017	0.306818	0.102858
ENSSSCG00000031173	KCNMB4	potassium calcium-activated channel subfamily M regulatory beta subunit 4 [Source:VGNC Symbol;Acc:VGNC:89378]	K04941;K04941;K04941	0.074	0.011	0	0.009	0.014	0.065	0.087	0.013	0.041	0.01	0	0.012	0	0.012	0.055	0.03	0	0	0	0.012	2.63866	0.102996
ENSSSCG00000039103	ADIPOQ	adiponectin, C1Q and collagen domain containing [Source:VGNC Symbol;Acc:VGNC:85140]	K07296;K07296;K07296;K07296;K07296;K07296;K07296	0	0	0	0	0	0	0	0.018	0	0	0.043	0.245	0.043	0.245	0.015	0	0.153	0	0	0.016	0.0381356	0.103081
ENSSSCG00000001806	FSD2	fibronectin type III and SPRY domain containing 2 [Source:VGNC Symbol;Acc:VGNC:88253]	-	0.018	0.029	0	0	0.018	0.013	0.014	0	0	0.013	0	0	0	0	0	0	0.015	0	0	0	3.28571	0.103381
ENSSSCG00000040752	RPS24	XP_035554749.1 40S ribosomal protein S24-like [Canis lupus dingo]	K02974;K02974	0	0	0	0	0.058	0.088	0	0.13	0.042	0.021	0	0	0	0	0.022	0.02	0	0	0	0	5.04762	0.10375
ENSSSCG00000013261	CHRM4	cholinergic receptor muscarinic 4 [Source:VGNC Symbol;Acc:VGNC:86665]	K04132;K04132;K04132	0	0	0.032	0	0	0.014	0.014	0.033	0	0	0	0	0	0	0.07	0.051	0.059	0.014	0.025	0.031	0.372	0.103794
ENSSSCG00000025436	ILDR1	immunoglobulin like domain containing receptor 1 [Source:VGNC Symbol;Acc:VGNC:89117]	-	0.028	0.043	0.012	0.034	0.013	0.01	0.139	0.07	0.097	0.01	0.029	0.023	0.029	0.023	0	0.009	0.011	0	0.064	0.045	2.33508	0.104158
ENSSSCG00000032821	FRAT1	FRAT regulator of WNT signaling pathway 1 [Source:VGNC Symbol;Acc:VGNC:107393]	K03069;K03069;K03069;K03069;K03069;K03069;K03069	0.135	0	0	0.169	0	0.198	0.05	0.117	0	0.142	0.472	0.22	0.472	0.22	0.05	0.046	0.052	0.051	0.267	0.219	0.440421	0.104352
ENSSSCG00000047020	L1RE1	ABR01161.1 transposase [Sus scrofa]	-	0	0	0.075	0	0.023	0	0	0.111	0.16	0	0	0	0	0	0	0	0	0.02	0	0.033	6.96226	0.10535
ENSSSCG00000044976	Pol	ABR01162.1 endonuclease/reverse transcriptase [Sus scrofa]	-	0.01	0	0	0.014	0.01	0	0.03	0	0	0	0	0	0	0	0	0	0	0	0	0.009	7.11111	0.105413
ENSSSCG00000027768	SLC29A4	solute carrier family 29 member 4 [Source:VGNC Symbol;Acc:VGNC:93045]	-	0	0.015	0	0.012	0	0	0	0	0	0	0	0.016	0	0.016	0.044	0	0.031	0	0	0.032	0.219512	0.105573
ENSSSCG00000010344	NRG3	neuregulin 3 [Source:VGNC Symbol;Acc:VGNC:104011]	K05457;K05457	0	0.038	0	0	0	0.036	0.012	0	0.011	0.033	0	0.14	0	0.14	0	0.022	0.013	0.075	0.01	0.051	0.281977	0.106002
ENSSSCG00000014238	PRDM6	PR/SET domain 6 [Source:VGNC Symbol;Acc:VGNC:91780]	K20795;K20795	0	0	0.048	0	0	0	0.028	0.033	0	0	0.066	0.077	0.066	0.077	0	0.051	0.073	0.043	0	0	0.351613	0.106081
ENSSSCG00000047307	Dnah8	XP_020954316.1 LOW QUALITY PROTEIN: dynein heavy chain 8, axonemal [Sus scrofa]	K10408;K10408;K10408	0	0	0	0.02	0	0	0.012	0.014	0	0.045	0	0	0	0	0	0.033	0.013	0	0.021	0.079	0.240838	0.107217
ENSSSCG00000044525	Pol	ABR01162.1 endonuclease/reverse transcriptase [Sus scrofa]	K04810;K04810	0	0.017	0.062	0.067	0	0.055	0.085	0.154	0	0.003	0.054	0	0.054	0	0	0.039	0.029	0	0	0.031	2.82051	0.107258
ENSSSCG00000036445	CXCL13	C-X-C motif chemokine ligand 13 [Source:VGNC Symbol;Acc:VGNC:87104]	K10032;K10032;K10032	0	0	0	0	0	0	0.071	0	0.068	0.034	0.068	0	0.068	0	0	0.033	0.075	0.111	0	0.079	0.3475	0.107273
ENSSSCG00000033558	GABRB2	gamma-aminobutyric acid type A receptor subunit beta2 [Source:VGNC Symbol;Acc:VGNC:88307]	K05181;K05181;K05181;K05181;K05181;K05181	0	0.031	0.042	0	0.01	0.024	0.008	0	0.022	0	0	0.018	0	0.018	0	0.007	0.017	0.008	0	0	2.74	0.107347
ENSSSCG00000033822	THRSP	thyroid hormone responsive [Source:VGNC Symbol;Acc:VGNC:104072]	-	5.789	2.739	5.708	16.289	3.319	2.369	15.437	20.659	18.192	7.572	5.54	78.117	5.54	78.117	1.827	12.053	12.029	55.605	22.999	32.229	0.396985	0.108419
ENSSSCG00000036932	WNT6	Wnt family member 6 [Source:VGNC Symbol;Acc:VGNC:95569]	K00445;K00445;K00445;K00445;K00445;K00445;K00445;K00445;K00445;K00445;K00445;K00445;K00445;K00445;K00445	0.063	0	0	0.02	0	0.046	0.069	0	0.044	0	0.022	0	0.022	0	0	0	0.049	0	0	0	3.40845	0.108593
ENSSSCG00000050121	ANHX	XP_020928566.1 anomalous homeobox protein-like [Sus scrofa]	-	0	0.032	0.017	0	0	0.015	0.03	0.018	0	0.043	0.014	0.067	0.014	0.067	0.045	0.014	0.063	0	0.014	0	0.430769	0.109451
ENSSSCG00000042058	ADH6	XP_020956211.1 LOW QUALITY PROTEIN: alcohol dehydrogenase 6-like [Sus scrofa]	K13952;K13952;K13952;K13952;K13952;K13952;K13952;K13952;K13952	0	0.155	0.169	0.126	0.195	0	0	0.875	0.14	0	0.703	1.31	0.703	1.31	0	0	0.467	0.763	0.531	0.489	0.389397	0.109573
ENSSSCG00000002315	SLC8A3	solute carrier family 8 member A3 [Source:VGNC Symbol;Acc:VGNC:93180]	K05849;K05849;K05849;K05849;K05849;K05849;K05849;K05849;K05849;K05849;K05849;K05849	0.033	0	0	0.021	0	0.008	0	0	0.023	0	0	0	0	0	0.008	0	0	0	0	0.009	5	0.10973
ENSSSCG00000014443	CAMK2A	calcium/calmodulin dependent protein kinase II alpha [Source:VGNC Symbol;Acc:VGNC:86155]	K04515;K04515;K04515;K04515;K04515;K04515;K04515;K04515;K04515;K04515;K04515;K04515;K04515;K04515;K04515;K04515;K04515;K04515;K04515;K04515;K04515;K04515;K04515;K04515;K04515;K04515;K04515;K04515;K04515;K04515;K04515;K04515;K04515	0.091	0.163	0	0.018	0	0.042	0.042	0.025	0.009	0	0.02	0	0.02	0	0.028	0.009	0	0.044	0.009	0	3.54545	0.110721
ENSSSCG00000025353	TNNT1	troponin T1, slow skeletal type [Source:VGNC Symbol;Acc:VGNC:94284]	-	2.784	1.86	0.231	0.363	0.087	0.158	0.051	0	0.087	0	0.087	0	0.087	0	0.051	0.17	0	0	0.091	0.168	9.91358	0.110781
ENSSSCG00000032691	ANKRD66	ankyrin repeat domain 66 [Source:HGNC Symbol;Acc:HGNC:44669]	-	0	0	0	0.055	0.028	0.043	0	0.025	0.041	0	0.02	0	0.02	0	0	0	0.023	0	0	0.024	2.86567	0.110797
MSTRG.6194	Ttn	titin isoform X1 [Ursus americanus]	K12567;K12567	0.023	0.023	0	0.006	0	0.002	0	0	0	0	0.002	0	0.002	0	0	0	0	0	0.002	0	13.5	0.11087
ENSSSCG00000006821	GSTM3	glutathione S-transferase mu 3 [Source:VGNC Symbol;Acc:VGNC:88726]	K00799;K00799;K00799;K00799;K00799;K00799;K00799;K00799;K00799;K00799;K00799;K00799	0.491	1.51	15.664	0.963	1.287	0.565	1.646	0.974	0.683	0.93	0.734	15.109	0.734	15.109	0.775	1.661	8.512	8.663	14.373	12.829	0.374029	0.110903
ENSSSCG00000036437	NOG	noggin [Source:VGNC Symbol;Acc:VGNC:90812]	K04658	0.064	0	0	0.04	0	0.047	0	0	0.089	0.268	0	0	0	0	0.142	0	0	0.049	0.127	0.415	0.23976	0.11096
ENSSSCG00000005737	GFI1B	growth factor independent 1B transcriptional repressor [Source:VGNC Symbol;Acc:VGNC:88421]	-	0	0.027	0	0.029	0	0	0.052	0.061	0	0.086	0.025	0	0.025	0	0.104	0.143	0.278	0	0	0.019	0.258015	0.111694
ENSSSCG00000012272	ZNF157	zinc finger protein 157 [Source:VGNC Symbol;Acc:VGNC:95193]	K09228	0	0.043	0.024	0	0	0.021	0	0.025	0	0	0	0	0	0	0	0	0	0	0	0.023	4.91304	0.111816
ENSSSCG00000017717	UNC45B	unc-45 myosin chaperone B [Source:VGNC Symbol;Acc:VGNC:94705]	-	0.048	0.052	0.045	0.009	0.049	0.015	0.038	0	0.037	0	0.021	0.064	0.021	0.064	0.103	0.028	0.097	0.212	0.043	0.058	0.468051	0.112587
ENSSSCG00000006620	TUFT1	tuftelin 1 [Source:VGNC Symbol;Acc:VGNC:98886]	-	3.067	4.292	1.859	2.388	7.394	2.619	5.543	5.45	7.859	8.272	3.939	7.984	3.939	7.984	3.906	3.129	30.077	5.113	10.19	11.14	0.483236	0.112629
ENSSSCG00000025345	GUCY2D	guanylate cyclase 2D, retinal [Source:VGNC Symbol;Acc:VGNC:88753]	K12321;K12321;K12321;K12321	0.027	0.113	0.056	0.025	0.052	0.039	0.01	0	0.009	0	0.009	0.022	0.009	0.022	0.039	0.018	0.041	0	0	0.011	2.36429	0.112899
ENSSSCG00000003459	CELA2A	chymotrypsin-like elastase family, member 2A [Source:NCBI gene (formerly Entrezgene);Acc:397197]	K01346;K01346	0	0.014	0.487	0.011	0.06	0	0.589	0.483	0.301	0.035	0.043	0.201	0.043	0.201	0	0.125	0	0.141	0	0.1	3.0155	0.113018
ENSSSCG00000023322	COL9A2	-	K08131;K08131;K08131;K08131;K08131	0.021	0.016	0.034	0	0	0.045	0.045	0	0.029	0.014	0.014	0	0.014	0	0	0.014	0	0.016	0.027	0	2.23529	0.113848
ENSSSCG00000011441	TNNC1	troponin C1, slow skeletal and cardiac type [Source:VGNC Symbol;Acc:VGNC:94282]	K05865;K05865;K05865;K05865;K05865	5.605	4.063	0.204	0.355	0.392	0.476	0.179	0	0	0	0.113	0.396	0.113	0.396	0.24	0.055	0.063	0	0	0	13.0035	0.114423
ENSSSCG00000016258	DNER	delta/notch like EGF repeat containing [Source:VGNC Symbol;Acc:VGNC:96041]	-	0	0.295	0.012	0.009	0.185	0.076	0.011	0.321	0.051	0	0.021	0.372	0.021	0.372	0.294	0.33	0.194	0.481	0.282	0.048	0.474777	0.115226
ENSSSCG00000017557	WFIKKN2	WAP, follistatin/kazal, immunoglobulin, kunitz and netrin domain containing 2 [Source:VGNC Symbol;Acc:VGNC:99105]	-	0	0.014	0	0	0	0	0	0	0	0	0	0.045	0	0.045	0	0.021	0.014	0.014	0	0	0.148936	0.115233
ENSSSCG00000000982	TTLL8	tubulin tyrosine ligase like 8 [Source:VGNC Symbol;Acc:VGNC:94572]	-	0	0	0	0	0	0.066	0	0.031	0.038	0	0	0	0	0	0	0.012	0	0	0	0	11.25	0.11582
ENSSSCG00000017347	HIGD1B	HIG1 hypoxia inducible domain family member 1B [Source:VGNC Symbol;Acc:VGNC:88882]	-	0	0.048	0	0	0	0	0	0	0	0	0	0.051	0	0.051	0.092	0	0	0	0.041	0.051	0.204255	0.116065
ENSSSCG00000007527	EDN3	endothelin 3 [Source:VGNC Symbol;Acc:VGNC:96260]	K05227;K05227;K05227;K05227	0	0.037	0.02	0	0	0	0	0.055	0.05	0	0.022	0	0.022	0	0	0.016	0	0	0	0	4.26316	0.116302
ENSSSCG00000047832	SMIM10L2A	XP_023569204.1 small integral membrane protein 10-like protein 2A isoform X2 [Octodon degus]	-	0	0	0.045	0.05	0	0.02	0	0	0.019	0.019	0.056	0.022	0.056	0.022	0.02	0.055	0.062	0	0	0.065	0.448161	0.11735
ENSSSCG00000039215	PHYHIPL	phytanoyl-CoA 2-hydroxylase interacting protein like [Source:VGNC Symbol;Acc:VGNC:91407]	-	0.057	0.148	0	0.037	0	0.05	0.079	0.085	0.154	0.049	0	0.031	0	0.031	0.052	0.297	0.249	0.23	0.369	0.065	0.454545	0.117819
ENSSSCG00000051608	OR13A1	XP_020928974.1 olfactory receptor 13A1-like [Sus scrofa]	K04257	0	0.043	0.038	0.04	0.108	0.039	0.02	0.032	0	0	0.018	0	0.018	0	0.007	0.049	0.02	0	0.035	0.012	2.2695	0.118383
ENSSSCG00000012700	MAP7D3	MAP7 domain containing 3 [Source:VGNC Symbol;Acc:VGNC:89995]	-	0.036	0	0.007	0	0	0	0.013	0.008	0.062	0	0.006	0	0.006	0	0	0.006	0	0	0	0.007	6.63158	0.118471
ENSSSCG00000041834	rpl36a	XP_032960741.1 60S ribosomal protein L36a-like [Rhinolophus ferrumequinum]	K02929;K02929	0	0.009	0.019	0.007	0.011	0	0.016	0.01	0	0.008	0	0.009	0	0.009	0.016	0	0.009	0.051	0.037	0.045	0.411429	0.118552
ENSSSCG00000007933	SEPTIN12	septin 12 [Source:NCBI gene (formerly Entrezgene);Acc:100624981]	K16938	0.019	0	0	0	0	0.014	0.014	0.051	0	0.054	0.027	0.016	0.027	0.016	0.09	0.013	0.015	0	0.026	0.016	0.381323	0.118865
ENSSSCG00000013527	CATSPERD	cation channel sperm associated auxiliary subunit delta [Source:VGNC Symbol;Acc:VGNC:86214]	-	0	0.015	0.032	0	0	0	0	0.016	0	0	0	0.015	0	0.015	0.028	0.026	0.015	0	0.05	0.031	0.381818	0.119091
ENSSSCG00000023004	FZD9	frizzled class receptor 9 [Source:VGNC Symbol;Acc:VGNC:88284]	K02842;K02842;K02842;K02842;K02842;K02842;K02842;K02842;K02842;K02842;K02842;K02842;K02842;K02842;K02842	0.072	0.037	0	0.06	0	0.053	0.159	0.083	0.084	0.017	0	0	0	0	0	0.098	0.056	0.018	0.032	0.039	2.10769	0.119231
ENSSSCG00000000492	LYZ	lysozyme [Source:HGNC Symbol;Acc:HGNC:6740]	K13915	0	0.048	0	0.066	0.181	0	0	0	0	0	2.201	0	2.201	0	0	0	0	0	2.642	0.665	0.0535585	0.11945
ENSSSCG00000031751	H4-I	XP_036894699.1 uncharacterized protein LOC118981932 [Sturnira hondurensis]	K11254;K11254;K11254;K11254	0.182	0	0.457	0.682	0.176	0	0.401	0.158	0	0	0	0.592	0	0.592	0.403	0	0.281	1.104	1.32	1.474	0.397371	0.120108
MSTRG.10136	ZNF510	zinc finger protein 510-like isoform X3 [Sus scrofa]	K09228	0.065	0	0	0.164	0	0.096	0.144	0	0.137	0	0	0	0	0	0	0.709	0.101	0.099	0.95	0.636	0.242886	0.120186
ENSSSCG00000021075	TDRD1	tudor domain containing 1 [Source:VGNC Symbol;Acc:VGNC:93846]	-	0	0	0.033	0	0	0	0.019	0.032	0.009	0	0.027	0.05	0.027	0.05	0	0.035	0.048	0	0.032	0.021	0.43662	0.121126
ENSSSCG00000000642	KLRD1	killer cell lectin like receptor D1 [Source:VGNC Symbol;Acc:VGNC:103295]	K06516;K06516;K06516	0.08	0	0	0	0	0.059	0.059	0.069	0	0	0.056	0.39	0.056	0.39	0.236	0.054	0.57	0	0	0	0.204441	0.121797
ENSSSCG00000042309	OR52N4	XP_003129531.1 olfactory receptor 52N4-like [Sus scrofa]	K04257	0	0	0	0.073	0	0	0	0.051	0.122	0	0	0	0	0	0	0	0.023	0	0	0	10.6957	0.121823
ENSSSCG00000048858	OR6C2	XP_020948774.1 olfactory receptor 6C2-like [Sus scrofa]	K04257	0	0.047	0.051	0	0	0	0	0	0	0	0.042	0	0.042	0	0.045	0	0.094	0.138	0.04	0	0.272981	0.121876
ENSSSCG00000017220	OTOP3	otopetrin 3 [Source:VGNC Symbol;Acc:VGNC:91095]	-	0	0.058	0.042	0	0	0.018	0.111	0	0.018	0	0	0.02	0	0.02	0	0.017	0	0	0	0.02	4.33333	0.122177
ENSSSCG00000014198	TSLP	thymic stromal lymphopoietin [Source:VGNC Symbol;Acc:VGNC:100877]	K05436;K05436	0.06	0.093	0.151	0.113	0	0	0	0.157	0.126	0.084	0.042	0	0.042	0	0	0	0	0.137	0.04	0	2.31023	0.123147
ENSSSCG00000034802	RTP4	XP_020925698.1 receptor-transporting protein 4 isoform X1 [Sus scrofa]	-	2.099	3.022	4.109	3.615	4.286	5.211	3.951	5.265	7.827	4.727	2.293	1.9	2.293	1.9	9.264	5.111	16.785	30.47	9.532	4.579	0.465208	0.123686
ENSSSCG00000006458	FCRL4	Fc receptor like 4 [Source:VGNC Symbol;Acc:VGNC:88070]	-	0.086	0.037	0.018	0.027	0.023	0.069	0.052	0.037	0.171	0.017	0	0.017	0	0.017	0.091	0.012	0.05	0	0.028	0.033	2.09677	0.123802
ENSSSCG00000017117	SLC6A18	solute carrier family 6 member 18 [Source:VGNC Symbol;Acc:VGNC:93159]	-	0	0	0	0	0	0.041	0	0	0.021	0	0	0	0	0	0.11	0.081	0	0.023	0	0.073	0.216028	0.123903
ENSSSCG00000041473	Pol	ABR01162.1 endonuclease/reverse transcriptase [Sus scrofa]	-	0	0.052	0.166	0.027	0	0.032	0.102	0	0	0.177	0.065	0	0.065	0	0.042	0.042	0.169	0.097	0.085	0.101	0.487147	0.12399
ENSSSCG00000010691	PLPP4	phospholipid phosphatase 4 [Source:VGNC Symbol;Acc:VGNC:91571]	K18693;K18693	0.15	0.231	0.197	0.188	0.113	0.183	0.441	0.051	0.333	0.22	0.315	0.326	0.315	0.326	1.672	0.785	0.5	0.099	0.33	0.105	0.433594	0.124055
ENSSSCG00000003143	MAMSTR	MEF2 activating motif and SAP domain containing transcriptional regulator [Source:VGNC Symbol;Acc:VGNC:89965]	-	0.119	0.087	0.047	0.035	0	0	0.116	0	0.028	0	0.055	0	0.055	0	0.146	0.107	0.031	0.159	0.188	0.193	0.491468	0.124172
ENSSSCG00000003921	ZSWIM5	zinc finger SWIM-type containing 5 [Source:VGNC Symbol;Acc:VGNC:95334]	-	0	0	0.008	0	0	0	0	0.018	0.028	0.021	0	0.016	0	0.016	0.045	0.021	0	0.077	0	0.008	0.287234	0.124632
ENSSSCG00000003894	CYP4B1	cytochrome P450 family 4 subfamily B member 1 [Source:VGNC Symbol;Acc:VGNC:104200]	-	0.101	0	0	0	0.065	0.124	0.025	0.176	0	0.047	0.047	0.055	0.047	0.055	0	0	0	0	0	0	3.2953	0.124668
ENSSSCG00000043872	RPL10	KAB0378460.1 hypothetical protein FD755_010038 [Muntiacus reevesi]	K02866;K02866	0.023	0	0.019	0.014	0.011	0.017	0.084	0.05	0.008	0.024	0.008	0.019	0.008	0.019	0	0.008	0.018	0	0.015	0	2.45652	0.125712
ENSSSCG00000029545	GPRC5D	G protein-coupled receptor class C group 5 member D [Source:VGNC Symbol;Acc:VGNC:88644]	-	0.046	0	0	0.028	0.042	0.067	0	0.04	0.095	0	0.032	0	0.032	0	0.034	0	0	0	0.06	0	2.52381	0.125781
ENSSSCG00000045357	Pol	ABR01162.1 endonuclease/reverse transcriptase [Sus scrofa]	-	0.034	0.051	0.15	0.032	0.171	0.055	0.137	0	0	0.046	0	0	0	0	0	0	0.084	0.046	0.089	0	2.37736	0.126702
ENSSSCG00000042847	L1RE1	ABR01161.1 transposase [Sus scrofa]	-	0.227	0	0	0.015	0.05	0	0.027	0.1	0	0	0	0	0	0	0	0	0	0	0.047	0	8.91489	0.126891
ENSSSCG00000036135	COL1A1	collagen type I alpha 1 chain [Source:VGNC Symbol;Acc:VGNC:86870]	K06236;K06236;K06236;K06236;K06236;K06236;K06236;K06236;K06236;K06236;K06236	2.221	2.756	2.392	1.572	3.102	1.843	2.361	1.647	3.044	4.896	2.852	5.618	2.852	5.618	4.837	8.737	28.82	1.849	2.742	1.758	0.337117	0.127165
ENSSSCG00000028587	PRSS54	serine protease 54 [Source:HGNC Symbol;Acc:HGNC:26336]	-	0.071	0	0.077	0.099	0	0	0.027	0.065	0	0.045	0.025	0	0.025	0	0.233	0.101	0.068	0.065	0.233	0.03	0.42375	0.127298
ENSSSCG00000032664	HPCA	hippocalcin [Source:VGNC Symbol;Acc:VGNC:88957]	-	0	0.008	0	0.007	0.011	0.008	0	0.009	0.016	0	0	0.034	0	0.034	0.032	0.007	0	0.017	0.014	0.073	0.333333	0.128253
ENSSSCG00000002929	SYNE4	spectrin repeat containing nuclear envelope family member 4 [Source:VGNC Symbol;Acc:VGNC:93663]	-	0.049	0.038	0	0	0.047	0.108	0	0.085	0	0	0	0	0	0	0.036	0.066	0	0	0	0	3.20588	0.128952
ENSSSCG00000010359	LDB3	LIM domain binding 3 [Source:VGNC Symbol;Acc:VGNC:107405]	-	1.039	0.653	0.162	0.108	0.043	0.063	0.02	0.033	0.046	0.135	0.027	0.014	0.027	0.014	0.049	0.102	0.074	0.01	0.018	0	5.05128	0.129167
ENSSSCG00000051184	L1td1	ABR01161.1 transposase [Sus scrofa]	-	0	0.099	0	0	0	0	0	0	0.06	0	0	0.315	0	0.315	0	0.168	0	0.07	0.186	0	0.215156	0.129234
ENSSSCG00000004491	SLC14A2	solute carrier family 14 member 2 [Source:VGNC Symbol;Acc:VGNC:92933]	-	0	0	0.024	0	0	0	0.01	0	0	0.02	0	0	0	0	0.021	0.029	0.022	0	0	0.011	0.330097	0.129442
ENSSSCG00000007351	FAM83D	family with sequence similarity 83 member D [Source:VGNC Symbol;Acc:VGNC:95747]	-	0.021	0.008	0.018	0	0.02	0	0.061	0	0.029	0	0	0.034	0	0.034	0	0	0	0	0.014	0	3.27083	0.130142
ENSSSCG00000016719	STK31	serine/threonine kinase 31 [Source:VGNC Symbol;Acc:VGNC:93551]	-	0.017	0.026	0.979	0.085	0.099	0.012	0.038	0.074	0.024	0.084	0.083	0.786	0.083	0.786	0.075	0.034	1.513	1.021	0.011	0.783	0.308428	0.130373
ENSSSCG00000000231	ANKRD33	ankyrin repeat domain 33 [Source:VGNC Symbol;Acc:VGNC:85333]	-	0.07	0.054	0.176	0.175	0.068	0.103	0.103	0.183	0.195	0.098	0.245	0.171	0.245	0.171	0.207	0.047	0.867	0.531	0.139	0.114	0.465895	0.130923
ENSSSCG00000010530	CRTAC1	cartilage acidic protein 1 [Source:VGNC Symbol;Acc:VGNC:87004]	-	0	0.039	0	0	0	0.037	0	0	0.035	0	0	0.022	0	0.022	0.112	0.034	0.02	0	0.134	0.041	0.305785	0.131379
ENSSSCG00000004413	PPIL6	peptidylprolyl isomerase like 6 [Source:VGNC Symbol;Acc:VGNC:98216]	-	0	0	0	0	0.017	0	0	0	0.025	0	0.013	0.015	0.013	0.015	0.067	0.012	0.014	0.014	0.012	0	0.285714	0.131562
ENSSSCG00000014832	DNAJB13	DnaJ heat shock protein family (Hsp40) member B13 [Source:NCBI gene (formerly Entrezgene);Acc:100499566]	-	0	0	0	0.031	0	0	0.036	0	0	0	0	0	0	0	0.072	0.033	0.076	0	0.065	0	0.272358	0.132074
ENSSSCG00000011646	KY	kyphoscoliosis peptidase [Source:VGNC Symbol;Acc:VGNC:89609]	-	0.01	0.022	0.033	0	0	0.014	0	0	0	0	0	0	0	0	0	0	0	0	0	0.016	4.9375	0.132373
ENSSSCG00000047467	L1RE1	ABR01161.1 transposase [Sus scrofa]	-	0.245	0	0.595	0.293	0	0.045	0.315	0	0.205	0.301	0	0.043	0	0.043	0	0.125	0	0	0.151	0	2.73871	0.132446
MSTRG.11234	MPTX	mucosal pentraxin [Sus scrofa]	-	0.564	0.072	0.315	0	0.091	0.551	1.38	0.572	0.327	0.131	0	0.076	0	0.076	0.347	0.064	0.145	0.071	0.248	0.609	2.28977	0.133833
ENSSSCG00000026293	STX5	syntaxin 5 [Source:VGNC Symbol;Acc:VGNC:93593]	K08490	1.006	0	0	0.689	0.931	0	0.257	0	0.147	0	0.209	0.285	0.209	0.285	0	0	0	0	0	0.405	3.37041	0.134034
ENSSSCG00000024562	CCR6	C-C motif chemokine receptor 6 [Source:VGNC Symbol;Acc:VGNC:103047]	K04181;K04181;K04181	0.05	0	0.042	0.031	0	0	0.037	0.087	0	0.105	0.07	0	0.07	0	0.111	0.102	0.039	0.038	0.033	0	0.495984	0.134473
ENSSSCG00000016403	VIPR2	vasoactive intestinal peptide receptor 2 [Source:VGNC Symbol;Acc:VGNC:94828]	K04590;K04590	0	0	0	0	0	0.017	0	0	0	0.016	0.064	0	0.064	0	0	0	0.154	0.028	0	0	0.0648855	0.134591
ENSSSCG00000012196	IL1RAPL1	interleukin 1 receptor accessory protein like 1 [Source:VGNC Symbol;Acc:VGNC:103967]	-	0	0	0	0.015	0	0.053	0.018	0.042	0.034	0.034	0	0	0	0	0	0	0	0	0.016	0	3.24	0.134873
ENSSSCG00000023746	LRP1B	LDL receptor related protein 1B [Source:HGNC Symbol;Acc:HGNC:6693]	-	0	0.017	0	0	0	0	0.008	0	0.003	0.003	0.003	0.006	0.003	0.006	0.006	0.015	0.003	0.017	0.017	0	0.4	0.13492
ENSSSCG00000049011	PFAS	XP_003358324.3 LOW QUALITY PROTEIN: phosphoribosylformylglycinamidine synthase [Sus scrofa]	K01952;K01952	0.224	0.345	0.845	0.21	0.108	0.164	0.576	0.195	0	0.157	0	0	0	0	0.083	0	0	0.17	0.222	0.545	2.26593	0.135426
ENSSSCG00000025685	TP73	tumor protein p73 [Source:VGNC Symbol;Acc:VGNC:94331]	K10148;K10148;K10148;K10148	0.045	0.115	0.035	0	0.022	0.055	0	0	0.052	0.029	0	0	0	0	0	0.025	0.016	0.056	0	0	2.57143	0.135724
ENSSSCG00000010577	ELOVL3	ELOVL fatty acid elongase 3 [Source:VGNC Symbol;Acc:VGNC:87659]	K10248;K10248;K10248;K10248	0	0.05	0	0	0	0	0.048	0.056	0	0	0	0.026	0	0.026	0	0	0	0	0	0	5.92308	0.135898
ENSSSCG00000015091	MPZL2	myelin protein zero like 2 [Source:VGNC Symbol;Acc:VGNC:90336]	-	0.02	0.015	0	0.038	0	0.044	0.044	0.087	0.056	0.07	0.112	1.957	0.112	1.957	0.074	3.054	0.047	0.03	0.079	0.097	0.0550725	0.136127
ENSSSCG00000015199	VSIG2	V-set and immunoglobulin domain containing 2 [Source:VGNC Symbol;Acc:VGNC:94868]	-	0	0	0	0.061	0	0	0.072	0	0.068	0	0.034	0	0.034	0	0	0	0	0	0	0	5.91176	0.136164
ENSSSCG00000032600	PNOC	prepronociceptin [Source:VGNC Symbol;Acc:VGNC:91604]	-	0.047	0	0	0	0	0.041	0	0.049	0	0.099	0	0.046	0	0.046	0	0.032	0.174	0	0.094	0	0.307865	0.136224
ENSSSCG00000036125	PCDH10	protocadherin 10 [Source:HGNC Symbol;Acc:HGNC:13404]	-	0.008	0.029	0.006	0	0.007	0.05	0.028	0.013	0.037	0.005	0.005	0	0.005	0	0	0	0.012	0.011	0.04	0.006	2.25316	0.136736
ENSSSCG00000016410	MNX1	motor neuron and pancreas homeobox 1 [Source:VGNC Symbol;Acc:VGNC:107152]	K08025	0	0	0	0	0	0	0	0.041	0	0	0.033	0	0.033	0	0.069	0	0	0.036	0	0.153	0.140893	0.1368
ENSSSCG00000026145	RAG1	recombination activating 1 [Source:VGNC Symbol;Acc:VGNC:92065]	K10628;K10628	0	0.011	0	0	0	0	0	0	0	0	0	0	0	0	0.021	0.02	0	0	0	0.035	0.144737	0.136955
ENSSSCG00000028952	SLC10A6	solute carrier family 10 member 6 [Source:VGNC Symbol;Acc:VGNC:92918]	-	0	0.019	0.042	0	0	0.055	0	0.043	0	0	0	0	0	0	0.037	0	0	0	0	0	4.2973	0.137317
ENSSSCG00000032719	L1RE1	ABR01161.1 transposase [Sus scrofa]	-	0	0	0	0	0.04	0.096	0	0	0.112	0	0	0	0	0	0	0	0.03	0	0	0	8.26667	0.137977
ENSSSCG00000009941	SVOP	SV2 related protein [Source:VGNC Symbol;Acc:VGNC:93643]	-	0.011	0.009	0	0	0	0	0	0	0	0	0.023	0	0.023	0	0	0	0.017	0.034	0	0.009	0.240964	0.13799
ENSSSCG00000044192	Pol	ABR01162.1 endonuclease/reverse transcriptase [Sus scrofa]	-	0	0	0	0.038	0.063	0.08	0	0	0	0	0.026	0	0.026	0	0	0	0	0	0	0	6.96154	0.138287
ENSSSCG00000031465	PRRT1B	proline rich transmembrane protein 1B [Source:VGNC Symbol;Acc:VGNC:91872]	-	0.094	0.402	0.559	0.085	0.161	0.038	0.031	0.018	0.24	0.095	0.044	0.051	0.044	0.051	0.239	1.003	0.299	0.673	0.378	0.609	0.480094	0.138604
ENSSSCG00000043698	Pol	ABR01162.1 endonuclease/reverse transcriptase [Sus scrofa]	-	0.075	0	0.041	0	0	0.064	0	0.007	0	0	0.034	0	0.034	0	0	0	0	0	0	0	5.5	0.139239
ENSSSCG00000000659	OVOS2	KAF0882793.1 OVOS2 protein, partial [Crocuta crocuta]	-	0.063	0	0.018	0.026	0	0.092	0.05	0.127	0.058	0	0.058	0.068	0.058	0.068	0.015	0	0	0	0.041	0.017	2.1809	0.139313
ENSSSCG00000049544	Ptprv	XP_020920200.1 receptor-type tyrosine-protein phosphatase V-like isoform X4 [Sus scrofa]	-	0.011	0	0.053	0	0	0.031	0	0.018	0.007	0	0.015	0.009	0.015	0.009	0	0	0	0	0.007	0	3.87097	0.139527
ENSSSCG00000024061	TNNI1	troponin I1, slow skeletal type [Source:VGNC Symbol;Acc:VGNC:95548]	-	1.435	1.849	0.053	0.118	0.061	0	0.046	0	0	0.088	0	0	0	0	0	0	0.049	0.061	0.027	0	15.8311	0.139785
ENSSSCG00000029621	BMPR1B	bone morphotic protein receptor type 1B [Source:VGNC Symbol;Acc:VGNC:85847]	K13578;K13578;K13578;K13578;K13578;K13578	0.021	0.016	0.009	0.007	0.02	0	0.015	0	0	0	0.036	0.009	0.036	0.009	0.039	0.014	0.008	0	0.028	0.042	0.5	0.140086
ENSSSCG00000049262	H2BC10	H2B clustered histone 10 [Source:HGNC Symbol;Acc:HGNC:4756]	K11252;K11252;K11252;K11252	0	0	0	0	0	0.059	0	0	0	0	0.056	0	0.056	0	0	0.054	0.062	0	0.053	0	0.262222	0.14031
ENSSSCG00000022678	AMER2	APC membrane recruitment protein 2 [Source:VGNC Symbol;Acc:VGNC:85277]	-	0	0	0.03	0.022	0.068	0.026	0	0	0	0	0	0	0	0	0	0	0	0	0	0.029	5.03448	0.140635
ENSSSCG00000014092	S100Z	S100 calcium binding protein Z [Source:VGNC Symbol;Acc:VGNC:92550]	-	0.041	0	0	0.052	0	0	0.03	0	0	0.087	0	0.034	0	0.034	0.061	0.028	0	0	0.027	0.202	0.280182	0.140736
ENSSSCG00000008090	IL1A	interleukin 1 alpha [Source:VGNC Symbol;Acc:VGNC:89091]	K04383;K04383;K04383;K04383;K04383;K04383;K04383;K04383;K04383;K04383;K04383;K04383;K04383;K04383;K04383;K04383;K04383;K04383;K04383;K04383;K04383	0.035	0.137	0.11	0	0	0.052	0	0.114	0.025	0.046	0.05	0.029	0.05	0.029	0	0.024	0.051	0	0	0	2.365	0.14187
ENSSSCG00000031086	LHB	KAF5925924.1 hypothetical protein HPG69_000415 [Diceros bicornis minor]	K08521;K08521;K08521;K08521;K08521;K08521	0	0.016	0	0	0.02	0	0.016	0	0	0	0.058	0.017	0.058	0.017	0.092	0	0.048	0	0	0	0.24186	0.141943
ENSSSCG00000021724	KIF19	kinesin family member 19 [Source:VGNC Symbol;Acc:VGNC:89459]	-	0	0	0	0.031	0	0.061	0.037	0	0.023	0	0	0	0	0	0.035	0	0	0	0	0	4.34286	0.142048
ENSSSCG00000006400	SLAMF9	SLAM family member 9 [Source:VGNC Symbol;Acc:VGNC:98858]	-	0	0	0.018	0	0.021	0.031	0.063	0.075	0	0	0.015	0	0.015	0	0	0.044	0	0	0	0	3.52542	0.14234
ENSSSCG00000001616	TREML2	triggering receptor expressed on myeloid cells like 2 [Source:VGNC Symbol;Acc:VGNC:94386]	-	0.025	0	0.126	0.094	0.048	0.037	0	0.044	0.052	0.14	0.035	0.143	0.035	0.143	0.259	0.119	0.232	0	0	0	0.459052	0.142482
ENSSSCG00000017500	TCAP	titin-cap [Source:VGNC Symbol;Acc:VGNC:93810]	-	1.603	0.953	0.272	0.11	0.108	0.208	0	0.097	0.078	0	0.078	0.412	0.078	0.412	0.083	0.076	0	0.137	0.049	0.037	3.93234	0.143396
ENSSSCG00000015898	KCNH7	potassium voltage-gated channel subfamily H member 7 [Source:VGNC Symbol;Acc:VGNC:95897]	-	0.009	0.013	0	0	0.008	0.007	0.007	0	0.018	0.012	0.006	0	0.006	0	0.02	0.017	0.007	0.033	0.029	0	0.5	0.144099
ENSSSCG00000007437	SLC12A5	solute carrier family 12 member 5 [Source:VGNC Symbol;Acc:VGNC:95594]	K23967	0	0.015	0.049	0.026	0	0.029	0	0.042	0.007	0	0	0.007	0	0.007	0.007	0.02	0.015	0.019	0.006	0	2.27027	0.144217
ENSSSCG00000031716	PTPRQ	protein tyrosine phosphatase receptor type Q [Source:HGNC Symbol;Acc:HGNC:9679]	-	0.007	0	0	0	0.007	0	0	0	0.005	0.005	0.015	0.006	0.015	0.006	0	0.044	0.017	0	0	0	0.218391	0.145231
ENSSSCG00000006164	WNT8B	Wnt family member 8B [Source:VGNC Symbol;Acc:VGNC:94977]	K00714;K00714;K00714;K00714;K00714;K00714;K00714;K00714;K00714;K00714;K00714;K00714;K00714;K00714;K00714	0	0	0.056	0.01	0	0	0.012	0.029	0	0.035	0.151	0	0.151	0	0.012	0.122	0	0.025	0.033	0	0.283069	0.145234
ENSSSCG00000007130	SYNDIG1	synapse differentiation inducing 1 [Source:VGNC Symbol;Acc:VGNC:95689]	-	0.026	0	0.044	0	0.051	0.039	0.116	0.023	0.018	0.018	0.018	0	0.018	0	0.058	0.036	0	0	0	0	2.43846	0.145962
ENSSSCG00000043920	L1RE1	ABR01161.1 transposase [Sus scrofa]	-	0	0.015	0	0	0	0	0	0	0	0	0	0	0	0	0	0	0.08	0.032	0	0.031	0.104895	0.148308
ENSSSCG00000011581	MKRN2OS	MKRN2 opposite strand [Source:HGNC Symbol;Acc:HGNC:40375]	-	0	0.133	0.193	0.036	0	0.084	0.042	0.1	0.361	0	0.161	0.047	0.161	0.047	0.043	0.078	0	0.044	0	0	2.54424	0.148326
ENSSSCG00000037272	FABP2	fatty acid binding protein 2 [Source:VGNC Symbol;Acc:VGNC:87871]	K08751;K08751	0	0	0	0	0.272	0	0	0	0.013	0	0	0.503	0	0.503	0	0	0.826	0.043	0	0.349	0.165601	0.14841
ENSSSCG00000027361	OVOL1	ovo like transcriptional repressor 1 [Source:VGNC Symbol;Acc:VGNC:91111]	-	0	0	0.017	0.013	0	0	0	0	0.014	0.013	0.014	0.016	0.014	0.016	0.075	0.053	0	0	0	0	0.25731	0.149231
ENSSSCG00000051307	L1RE1	XP_020935846.1 LINE-1 type transposase domain-containing protein 1 [Sus scrofa]	-	0	0.059	0	0.104	0	0	0	0	0.068	0	0	0	0	0	0	0.039	0	0	0	0	5.92308	0.150175
ENSSSCG00000006666	SV2A	synaptic vesicle glycoprotein 2A [Source:VGNC Symbol;Acc:VGNC:93639]	K06258	0	0	0	0.016	0	0	0	0	0.018	0.009	0.072	0.021	0.072	0.021	0	0.009	0	0.01	0	0.021	0.239437	0.1502
ENSSSCG00000010536	CNNM1	cyclin and CBS domain divalent metal cation transport mediator 1 [Source:VGNC Symbol;Acc:VGNC:86827]	-	0	0	0.014	0	0	0	0.008	0	0	0.015	0	0.009	0	0.009	0.122	0.006	0	0.008	0.042	0	0.108911	0.15198
ENSSSCG00000006397	FCRL6	Fc receptor like 6 [Source:VGNC Symbol;Acc:VGNC:88072]	-	0	0	0.028	0	0	0.025	0	0.029	0.023	0.07	0	0.027	0	0.027	0.074	0	0	0.026	0.022	0.027	0.426829	0.152346
ENSSSCG00000013236	MYBPC3	myosin binding protein C3 [Source:VGNC Symbol;Acc:VGNC:90501]	K12568;K12568	0.052	0.04	0.033	0.016	0	0	0	0.011	0.051	0	0	0.032	0	0.032	0.01	0	0.04	0	0	0	2.47561	0.152588
ENSSSCG00000029754	SLC39A2	solute carrier family 39 member 2 [Source:VGNC Symbol;Acc:VGNC:93104]	K14709;K14709	0	0	0.033	0	0	0.176	0.059	0	0.028	0	0	0	0	0	0	0	0	0	0	0.032	9.25	0.152884
ENSSSCG00000026442	FAM163B	family with sequence similarity 163 member B [Source:VGNC Symbol;Acc:VGNC:87920]	-	0.046	0	0	0.043	0	0.017	0.067	0	0	0.016	0	0.019	0	0.019	0	0.015	0	0	0	0	3.46	0.153245
ENSSSCG00000041465	ERV3-1	XP_039078576.1 LOW QUALITY PROTEIN: endogenous retrovirus group 3 member 1 Env polyprotein-like, partial [Hyaena hyaena]	-	0.116	0	0	0	0	0	0	0.05	0.08	0	0	0	0	0	0.021	0	0.022	0	0	0	5.72093	0.153932
ENSSSCG00000021585	OXTR	oxytocin receptor [Source:VGNC Symbol;Acc:VGNC:108052]	K04229;K04229;K04229;K04229	0	0.008	0	0	0.019	0	0	0	0.028	0	0	0	0	0	0	0.007	0	0	0	0	7.85714	0.154402
ENSSSCG00000008294	ACTG2	actin gamma 2, smooth muscle [Source:VGNC Symbol;Acc:VGNC:85041]	K12315	0.854	1.859	1.486	0.837	0.99	0.986	0.895	0.656	1.245	2.058	1.788	9.062	1.788	9.062	1.115	1.483	3.122	1.302	0.402	1.258	0.454284	0.155494
ENSSSCG00000042844	MPEG1	XP_020940395.1 macrophage-expressed gene 1 protein-like [Sus scrofa]	-	0.064	0.049	0.018	0	0	0.016	0.062	0.037	0	0	0	0	0	0	0	0.043	0.016	0	0.014	0.034	2.29907	0.156051
ENSSSCG00000037929	H2BC11	H2B clustered histone 11 [Source:HGNC Symbol;Acc:HGNC:4761]	K11252;K11252;K11252;K11252	0	0	0.103	0	0	0	0.048	0.003	0	0	0.043	0	0.043	0	0.068	0.146	0.027	0	0.035	0.125	0.346847	0.156126
ENSSSCG00000050129	Pol	ELR58410.1 Retrovirus-related Pol polyprotein LINE-1 [Bos mutus]	-	0	0.049	0	0.013	0	0.016	0.047	0	0.015	0	0	0	0	0	0.016	0.014	0	0.016	0	0	3.04348	0.156622
ENSSSCG00000046561	NFILZ	NFIL3 like basic leucine zipper [Source:HGNC Symbol;Acc:HGNC:52681]	-	0.017	0.013	0.071	0.021	0	0	0.1	0	0.012	0	0.012	0	0.012	0	0	0.012	0	0	0	0.041	3.6	0.156761
ENSSSCG00000016555	CPA4	carboxypeptidase A4 [Source:VGNC Symbol;Acc:VGNC:103931]	-	0.025	0	0.13	0	0.001	0	0	0	0.063	0	0	0.034	0	0.034	0.18	0.308	0.074	0.035	0.052	0.03	0.307153	0.157056
ENSSSCG00000032795	IL1RL1	interleukin 1 receptor like 1 [Source:HGNC Symbol;Acc:HGNC:5998]	K05171	0.019	0.133	0.059	0.071	0.275	0.032	0.119	0.66	0.135	0.632	0.353	0.324	0.353	0.324	0.032	0.674	0.181	0.073	0.046	0.703	0.498012	0.157342
ENSSSCG00000005214	INSL6	insulin like 6 [Source:VGNC Symbol;Acc:VGNC:89151]	-	0	0.03	0.044	0	0	0.019	0.039	0.023	0	0.009	0	0	0	0	0.039	0.009	0	0	0	0	2.7193	0.158401
ENSSSCG00000004252	Nepn	XP_003121288.2 nephrocan-like [Sus scrofa]	-	0	0	0.041	0	0	0.072	0	0.021	0	0	0	0	0	0	0	0.017	0	0	0	0	7.88235	0.158738
ENSSSCG00000007528	PHACTR3	phosphatase and actin regulator 3 [Source:VGNC Symbol;Acc:VGNC:95667]	-	0	0	0	0.05	0	0	0	0.023	0.037	0	0.019	0	0.019	0	0	0	0	0	0	0	5.78947	0.159102
ENSSSCG00000045180	Pol	ABR01162.1 endonuclease/reverse transcriptase [Sus scrofa]	K16939;K16939	0.004	0	0	0.104	0.091	0.081	0.21	0	0	0	0.07	0	0.07	0	0	0	0	0.017	0	0.056	3.42657	0.159435
ENSSSCG00000008869	ASIC5	acid sensing ion channel subunit family member 5 [Source:VGNC Symbol;Acc:VGNC:85580]	K04832	0	0	0	0.023	0	0	0	0	0	0.025	0	0	0	0	0.054	0	0.056	0	0	0	0.17037	0.15951
ENSSSCG00000012595	LRCH2	leucine rich repeats and calponin homology domain containing 2 [Source:VGNC Symbol;Acc:VGNC:89802]	-	0.012	0.009	0	0.007	0	0.017	0.008	0.01	0.024	0	0.024	0.028	0.024	0.028	0.017	0.016	0.089	0.009	0.015	0.009	0.42029	0.160638
ENSSSCG00000004016	KIF25	XP_020941393.1 kinesin-like protein KIF25 isoform X1 [Sus scrofa]	-	0	0	0.036	0	0	0	0	0	0	0.03	0.03	0	0.03	0	0.032	0	0	0	0	0.035	0.283465	0.161096
ENSSSCG00000004698	SERINC4	serine incorporator 4 [Source:VGNC Symbol;Acc:VGNC:98309]	-	0	0	0	0	0	0.027	0	0	0	0	0	0	0	0	0	0.049	0.034	0	0	0.059	0.190141	0.161148
ENSSSCG00000027617	SYNPR	synaptoporin [Source:VGNC Symbol;Acc:VGNC:93674]	-	0.073	0.037	0	0.015	0.023	0	0.089	0.19	0.068	0	0.017	0	0.017	0	0	0.093	0.075	0	0	0	2.67568	0.161456
ENSSSCG00000016617	WNT16	Wnt family member 16 [Source:VGNC Symbol;Acc:VGNC:94967]	K01558;K01558;K01558;K01558;K01558;K01558;K01558;K01558;K01558;K01558;K01558;K01558;K01558;K01558;K01558;K01558	0	0	0	0	0	0	0	0	0.025	0	0.113	0.015	0.113	0.015	0	0.024	0	0.041	0	0	0.129534	0.16193
ENSSSCG00000005680	PRRX2	paired related homeobox 2 [Source:VGNC Symbol;Acc:VGNC:91876]	-	0.121	0.047	0.152	0	0.351	0	0.133	0.211	0.211	0	0.042	0	0.042	0	0	0	0.234	0.138	0.04	0.147	2.03993	0.16197
ENSSSCG00000017121	SLC6A3	solute carrier family 6 member 3 [Source:VGNC Symbol;Acc:VGNC:93163]	K05036;K05036;K05036;K05036;K05036;K05036;K05036	0.088	0	0	0	0.021	0.016	0.016	0	0.184	0	0.015	0.018	0.015	0.018	0	0	0.017	0	0	0	6.5	0.162647
ENSSSCG00000041581	Pol	ABR01162.1 endonuclease/reverse transcriptase [Sus scrofa]	K10771	0	0	0	0	0	0	0.001	0	0	0.02	0.022	0	0.022	0	0	0.092	0	0	0	0	0.00746269	0.163038
ENSSSCG00000031423	UPK3A	uroplakin 3A [Source:VGNC Symbol;Acc:VGNC:94724]	K19520	0	0	0	0	0	0.04	0	0	0	0	0	0	0	0	0.12	0.113	0	0	0.036	0	0.148699	0.163456
ENSSSCG00000037684	PDYN	prodynorphin [Source:VGNC Symbol;Acc:VGNC:96477]	K15840;K15840;K15840;K15840;K15840;K15840	0.021	0	0	0	0	0	0	0.037	0.03	0	0	0	0	0	0	0	0.017	0	0	0	5.17647	0.164053
ENSSSCG00000017271	CACNG1	calcium voltage-gated channel auxiliary subunit gamma 1 [Source:VGNC Symbol;Acc:VGNC:86124]	K04866;K04866;K04866;K04866;K04866;K04866;K04866	0.053	0.057	0.009	0.013	0	0	0	0	0	0	0	0	0	0	0.024	0	0	0	0	0	5.5	0.164462
ENSSSCG00000045115	MUC16	XP_020940777.1 mucin-16 [Sus scrofa]	-	0	0	0	0	0	0.019	0	0	0.012	0	0.018	0	0.018	0	0	0.075	0.033	0.019	0	0	0.213793	0.165168
ENSSSCG00000039053	VGF	VGF nerve growth factor inducible [Source:VGNC Symbol;Acc:VGNC:94820]	-	0	0	0	0	0	0	0	0	0.015	0	0.031	0	0.031	0	0.016	0	0	0	0	0.036	0.180723	0.165626
ENSSSCG00000010461	ANKRD1	ankyrin repeat domain 1 [Source:VGNC Symbol;Acc:VGNC:85321]	-	0.977	1.066	0.093	0.262	0.308	0.483	0.009	0	0.044	0.091	0.044	0.084	0.044	0.084	0	0	0.806	0.06	0.041	0.021	2.8265	0.166527
ENSSSCG00000033894	Lama2	laminin subunit alpha 2 [Source:VGNC Symbol;Acc:VGNC:101493]	K05637;K05637;K05637;K05637;K05637;K05637;K05637;K05637;K05637;K05637;K05637;K05637	0.059	0.03	0	0	0	0.017	0	0	0	0	0.014	0	0.014	0	0	0	0	0	0	0	7.57143	0.167346
ENSSSCG00000029003	RPL14	XP_003480329.1 60S ribosomal protein L14-like [Sus scrofa]	K02875;K02875	0	0	0	0	0	0	0	0.077	0	0.062	0	0.072	0	0.072	0	0.06	0	0	0	0.072	0.289474	0.167939
ENSSSCG00000009979	NEFH	neurofilament heavy chain [Source:VGNC Symbol;Acc:VGNC:90669]	K04574;K04574	0	0.01	0.055	0	0	0.016	0	0.019	0	0	0.015	0.035	0.015	0.035	0.058	0.026	0	0	0.072	0.031	0.421941	0.168628
ENSSSCG00000027300	TNP2	transition protein 2 [Source:VGNC Symbol;Acc:VGNC:94286]	-	0.073	0.169	0	0	0	0	0.107	0.063	0.051	0	0.051	0	0.051	0	0.108	0	0	0	0	0	2.91195	0.168794
ENSSSCG00000045802	L1RE1	ABR01161.1 transposase [Sus scrofa]	-	0	0	0	0.027	0	0	0.012	0	0	0	0	0	0	0	0	0.102	0	0.04	0.066	0	0.1875	0.169371
ENSSSCG00000015448	NME8	NME/NM23 family member 8 [Source:VGNC Symbol;Acc:VGNC:90795]	-	0	0	0.04	0	0	0	0	0.041	0.016	0	0	0	0	0	0.017	0	0	0	0	0	5.70588	0.16951
ENSSSCG00000050812	Pol	ABR01162.1 endonuclease/reverse transcriptase [Sus scrofa]	K23324	0	0	0	0	0.046	0	0	0.019	0.027	0	0	0.032	0	0.032	0.014	0.026	0.021	0.014	0.032	0.067	0.446602	0.170064
ENSSSCG00000040893	ZNF488	zinc finger protein 488 [Source:VGNC Symbol;Acc:VGNC:95250]	-	0	0	0.023	0.012	0	0.007	0	0	0	0.013	0.006	0	0.006	0	0.007	0.038	0.007	0.021	0.012	0	0.403846	0.170171
ENSSSCG00000007512	Ppp4r1	XP_012322942.2 serine/threonine-protein phosphatase 4 regulatory subunit 1-like [Aotus nancymaae]	-	0	0.047	0.017	0.013	0	0	0.015	0	0	0.014	0	0	0	0	0.015	0.083	0.016	0.047	0	0.066	0.381743	0.171507
ENSSSCG00000017630	EPX	eosinophil peroxidase [Source:VGNC Symbol;Acc:VGNC:87754]	K10788	0.064	0	0	0.04	0	0.063	0.172	0.056	0.074	0.06	0.015	0.087	0.015	0.087	0.094	0.318	0.38	0.049	0.014	0.069	0.43186	0.171965
ENSSSCG00000025483	GREB1	growth regulating estrogen receptor binding 1 [Source:VGNC Symbol;Acc:VGNC:96583]	-	0.008	0	0	0	0	0	0	0	0	0	0.006	0	0.006	0	0	0.011	0	0.006	0	0.034	0.140351	0.172188
ENSSSCG00000038844	SMIM5	small integral membrane protein 5 [Source:VGNC Symbol;Acc:VGNC:93254]	-	0.063	0.633	1.077	0.145	0.122	0.077	0.139	0.513	0.235	0.029	0.103	0.412	0.103	0.412	0.327	0.171	0.082	0.08	0.056	0.171	2.09923	0.17219
ENSSSCG00000002084	TRAV8-4	BAC66604.1 T cell receptor alpha chain [Sus scrofa]	K10784;K10784;K10784;K10784;K10784;K10784;K10784;K10784;K10784;K10784;K10784;K10784;K10784;K10784;K10784;K10784;K10784;K10784;K10784;K10784;K10784;K10784;K10784;K10784;K10784;K10784;K10784;K10784;K10784	0	0.046	0	0	0	0.088	0	0	0.167	0	0.042	0	0.042	0	0	0	0	0	0	0	7.16667	0.172585
ENSSSCG00000007084	BFSP1	beaded filament structural protein 1 [Source:VGNC Symbol;Acc:VGNC:95472]	-	0	0	0	0.031	0	0	0	0	0	0	0	0.02	0	0.02	0.072	0	0.038	0	0.016	0	0.212329	0.172694
ENSSSCG00000041018	L1RE1	ABR01161.1 transposase [Sus scrofa]	-	0	0	0.029	0.026	0	0.007	0	0.023	0	0.006	0	0	0	0	0	0	0.01	0	0.011	0	3.14815	0.172774
ENSSSCG00000025403	RPS19	XP_032609616.1 40S ribosomal protein S19-like [Hylobates moloch]	K02966;K02966	0	0	0	0	0.752	0.19	0.19	0.225	0.09	0.181	0	0	0	0	0.096	0	0.1	0	0	0	3.8382	0.172886
ENSSSCG00000025589	SMIM26	small integral membrane protein 26 [Source:HGNC Symbol;Acc:HGNC:43430]	-	0.21	0	0.176	0.525	0.203	0.154	0	0	0.586	0	0	0.171	0	0.171	0	0.142	0	0	0.139	0.341	2.33796	0.173149
ENSSSCG00000044858	Pol	ABR01162.1 endonuclease/reverse transcriptase [Sus scrofa]	-	0	0	0	0.037	0	0.071	0.011	0.072	0.027	0.092	0.005	0.07	0.005	0.07	0	0.059	0	0.149	0.027	0.064	0.467811	0.173434
ENSSSCG00000015249	ADAMTS8	ADAM metallopeptidase with thrombospondin type 1 motif 8 [Source:VGNC Symbol;Acc:VGNC:85088]	-	0.06	0.036	0.024	0.01	0	0.045	0.011	0	0.097	0	0.032	0	0.032	0	0.023	0	0.024	0	0.039	0.013	2.16031	0.17391
ENSSSCG00000008124	NEURL3	neuralized E3 ubiquitin protein ligase 3 [Source:VGNC Symbol;Acc:VGNC:90696]	-	0.065	0.025	0	0	0	0.024	0	0	0	0.023	0.023	0.026	0.023	0.026	0.096	0.022	0.025	0.025	0.021	0	0.436782	0.175058
ENSSSCG00000038290	RNF182	ring finger protein 182 [Source:VGNC Symbol;Acc:VGNC:92372]	-	0.054	0	0	0	0	0.078	0.018	0.012	0.008	0.025	0.019	0.044	0.019	0.044	0.02	0.041	0.105	0	0.128	0.01	0.433673	0.175111
ENSSSCG00000007765	PRSS53	serine protease 53 [Source:VGNC Symbol;Acc:VGNC:91885]	-	0.113	0	0.046	0.023	0.038	0.041	0.016	0.018	0	0.04	0	0.015	0	0.015	0.027	0.037	0.014	0	0	0	2.21805	0.175396
ENSSSCG00000046937	PER3	XP_020950930.1 period circadian protein homolog 3 isoform X1 [Sus scrofa]	K21945;K21945	0.124	0.482	0.498	0.231	0	0.027	0.129	0	0	0.147	0	0.125	0	0.125	0.057	0.03	0.112	0	0	0.131	2.47674	0.175878
ENSSSCG00000015474	PPFIA4	PTPRF interacting protein alpha 4 [Source:VGNC Symbol;Acc:VGNC:91694]	-	0.027	0.014	0.015	0	0.009	0	0.04	0.023	0	0.019	0.006	0	0.006	0	0.007	0.006	0.007	0.013	0.006	0	2	0.176463
ENSSSCG00000011069	ODAD2	outer dynein arm docking complex subunit 2 [Source:VGNC Symbol;Acc:VGNC:96092]	-	0	0.013	0.057	0.042	0	0.012	0.025	0.015	0.012	0.024	0	0	0	0	0	0.023	0.009	0	0.015	0.014	2.07059	0.176574
ENSSSCG00000042034	ERVK-8	ELR54384.1 HERV-K_6q14.1 provirus ancestral Gag polyprotein, partial [Bos mutus]	-	0.035	0.154	0.009	0.325	0.047	0.062	0.087	0.044	0.03	0.015	0.076	0.026	0.076	0.026	0.072	0.022	0.025	0.049	0.074	0	2.20891	0.176575
ENSSSCG00000043513	RSPH10B	KAF6280912.1 hypothetical protein mRhiFer1_009291 [Rhinolophus ferrumequinum]	-	0	0	0.008	0	0.009	0.01	0.008	0.018	0	0	0	0.017	0	0.017	0	0	0	0	0	0	3.11765	0.177093
ENSSSCG00000026943	MRAP2	melanocortin 2 receptor accessory protein 2 [Source:VGNC Symbol;Acc:VGNC:90339]	-	0	0	0	0	0	0	0.022	0	0	0	0.021	0	0.021	0	0	0	0.046	0.045	0	0	0.196429	0.177507
ENSSSCG00000047765	Pol	ABR01162.1 endonuclease/reverse transcriptase [Sus scrofa]	-	0.003	0	0.045	0	0.028	0.081	0	0.097	0.072	0	0.042	0.021	0.042	0.021	0.019	0	0.02	0	0.043	0	2.24828	0.177611
ENSSSCG00000035409	ADH1	XP_020957390.1 alcohol dehydrogenase 1-like isoform X2 [Sus scrofa]	-	0.199	0	0.038	0	0.133	0.134	0	0.044	0	0.25	0.128	0	0.128	0	0.038	0.093	0.079	0.914	0.302	0	0.303769	0.177727
MSTRG.14229	hook1	protein Hook homolog 1 [Neogale vison]	-	0.226	0	0	0	0	0	0	0	0	0.158	0.158	0	0.158	0	0	0	0.175	0	0	0.366	0.263711	0.17801
ENSSSCG00000049814	Pol	ABR01162.1 endonuclease/reverse transcriptase [Sus scrofa]	-	0.112	0	0	0	0.053	0.132	0	0.048	0.037	0	0	0	0	0	0.04	0.035	0.042	0	0.036	0	2.49673	0.178325
ENSSSCG00000003148	DBP	D-box binding PAR bZIP transcription factor [Source:VGNC Symbol;Acc:VGNC:87167]	-	4.608	17.477	18.361	5.939	4.079	1.895	0.938	3.357	1.221	1.079	1.038	2.007	1.038	2.007	5.503	7.386	3.127	2.795	1.744	3.467	2.05624	0.178385
ENSSSCG00000007421	WFDC3	XP_003134522.1 WAP four-disulfide core domain protein 3 isoform X4 [Sus scrofa]	-	0.12	0	0.201	0.075	0	0	0	0.209	0	0	0	0	0	0	0	0	0.093	0	0	0.097	3.18421	0.178961
ENSSSCG00000023806	LRRN1	leucine rich repeat neuronal 1 [Source:VGNC Symbol;Acc:VGNC:89860]	-	0.009	0.022	0	0	0	0	0	0	0.01	0	0	0	0	0	0	0	0	0	0	0.007	5.85714	0.179628
ENSSSCG00000015903	SLC38A11	solute carrier family 38 member 11 [Source:VGNC Symbol;Acc:VGNC:96143]	-	0	0.053	0.048	0	0	0	0.077	0.05	0.02	0	0	0.07	0	0.07	0	0.019	0	0	0	0	2.78652	0.181032
ENSSSCG00000010348	CDHR1	cadherin related family member 1 [Source:VGNC Symbol;Acc:VGNC:86489]	-	0.013	0	0.054	0	0	0.019	0	0	0	0.009	0	0	0	0	0	0	0	0	0	0	9.55556	0.181166
ENSSSCG00000013654	ICAM4	intercellular adhesion molecule 4 [Source:VGNC Symbol;Acc:VGNC:96617]	-	0.208	0.16	0	0.043	0	0.203	0	0	0.241	0	0.145	0	0.145	0	0	0.047	0	0.053	0	0.112	2.39496	0.18194
ENSSSCG00000022251	UABP-2	uteroferrin associated basic protein-2 [Source:NCBI gene (formerly Entrezgene);Acc:396843]	-	0	0.214	0	0.05	0	0	0.058	0.138	0.028	0	0.083	0.129	0.083	0.129	0.411	0.054	0.123	0.09	0.157	0.032	0.452271	0.182591
ENSSSCG00000004096	RAET1E	XP_013847945.1 NKG2D ligand 4-like [Sus scrofa]	K07987	0	0	0	0	0.072	0	0	0	0.052	0	0.259	0.181	0.259	0.181	0	0	0	0.113	0	0	0.224231	0.183911
ENSSSCG00000035722	L1RE1	ABR01161.1 transposase [Sus scrofa]	-	0	0	0.016	0.024	0.051	0	0.014	0	0	0	0	0	0	0	0	0	0	0	0.025	0	4.2	0.18463
ENSSSCG00000036792	ZNF555	XP_020940803.1 zinc finger protein 57-like [Sus scrofa]	K09228	0.034	0	0.028	0.021	0.066	0.025	0.025	0.029	0	0	0.024	0	0.024	0	0.036	0	0.052	0	0	0	2.03571	0.185022
ENSSSCG00000027553	PRG3	XP_003480748.2 proteoglycan 3-like [Sus scrofa]	-	2.23	0.157	1.674	0.216	0.958	1.081	4.109	3.474	1.474	2.443	1.648	0.697	1.648	0.697	8.04	8	8.505	0.512	0.462	0.98	0.491354	0.185524
ENSSSCG00000016182	RUFY4	RUN and FYVE domain containing 4 [Source:VGNC Symbol;Acc:VGNC:96056]	-	0	0.019	0	0	0	0	0	0	0	0	0	0	0	0	0.036	0	0	0.019	0.032	0	0.218391	0.186818
ENSSSCG00000000948	SYT1	synaptotagmin 1 [Source:VGNC Symbol;Acc:VGNC:93678]	K15290	0	0	0	0	0	0.011	0	0	0	0	0.02	0	0.02	0	0.011	0	0	0	0.019	0	0.22	0.187107
ENSSSCG00000000680	GPR162	G protein-coupled receptor 162 [Source:VGNC Symbol;Acc:VGNC:88614]	-	0.027	0	0	0.019	0	0	0.039	0	0.034	0	0	0	0	0	0.021	0	0	0	0.02	0	2.90244	0.187156
ENSSSCG00000005952	DNAAF11	dynein axonemal assembly factor 11 [Source:VGNC Symbol;Acc:VGNC:98083]	-	0.151	0.02	0.021	0.024	0	0.018	0.009	0.087	0.088	0.097	0.018	0	0.018	0	0.325	0.196	0.098	0.048	0.066	0.041	0.470191	0.188338
ENSSSCG00000002262	SV2B	synaptic vesicle glycoprotein 2B [Source:VGNC Symbol;Acc:VGNC:93640]	K06258	0	0	0	0	0	0	0.006	0	0	0	0.027	0	0.027	0	0.006	0	0	0.012	0	0	0.133333	0.188342
ENSSSCG00000033235	KRT83	XP_020947341.1 keratin, type II microfibrillar, component 7C-like [Sus scrofa]	-	0	0	0	0	0.105	0.106	0	0.031	0	0.025	0	0	0	0	0	0	0	0	0.024	0	4.93878	0.189704
ENSSSCG00000045151	Pol	ABR01162.1 endonuclease/reverse transcriptase [Sus scrofa]	-	0	0	0	0.026	0	0.038	0	0.039	0	0.012	0	0	0	0	0	0	0.015	0	0	0	3.81481	0.190734
ENSSSCG00000035320	ASB14	ankyrin repeat and SOCS box containing 14 [Source:VGNC Symbol;Acc:VGNC:85562]	-	0.036	0.056	0.045	0	0	0	0.013	0	0	0	0.013	0	0.013	0	0.013	0	0	0	0.024	0	3	0.190767
ENSSSCG00000037823	ANKRD34A	ankyrin repeat domain 34A [Source:VGNC Symbol;Acc:VGNC:85335]	-	0.019	0	0	0.024	0.073	0	0.014	0.016	0	0.013	0	0	0	0	0	0	0	0.029	0	0	3.47619	0.191286
ENSSSCG00000015544	ZNF648	zinc finger protein 648 [Source:HGNC Symbol;Acc:HGNC:18190]	-	0.18	0	0	0	0.105	0.026	0.159	0.031	0	0.076	0	0.029	0	0.029	0	0.049	0	0	0	0.029	2.7377	0.192657
ENSSSCG00000021651	SCN2B	sodium voltage-gated channel beta subunit 2 [Source:VGNC Symbol;Acc:VGNC:92633]	-	0.001	0.029	0.021	0.023	0	0	0.036	0	0.017	0	0.015	0	0.015	0	0.027	0.096	0.175	0.025	0.033	0	0.342318	0.194218
ENSSSCG00000003988	ZNF416	XP_017918746.1 PREDICTED: LOW QUALITY PROTEIN: zinc finger protein 420 [Capra hircus]	K09228	0.088	0	0.073	0	0	0	0	0.038	0.122	0.092	0	0	0	0	0	0	0	0	0	0	3.48913	0.194964
ENSSSCG00000017192	EVPL	envoplakin [Source:VGNC Symbol;Acc:VGNC:97989]	-	0	0.02	0.119	0.028	0.025	0.026	0.013	0.038	0.068	0.073	0.031	0.007	0.031	0.007	0.464	0.303	0.027	0.034	0.015	0.05	0.335657	0.195151
ENSSSCG00000016110	KIAA2012	KIAA2012 [Source:VGNC Symbol;Acc:VGNC:96349]	-	0	0	0	0.006	0	0	0	0	0	0	0.007	0.01	0.007	0.01	0	0	0.008	0	0	0	0.24	0.195185
ENSSSCG00000027232	Fam169b	XP_005659829.1 protein FAM169B isoform X1 [Sus scrofa]	-	0.097	0.137	0.244	0.042	0	0	0	0.14	0	0	0	0	0	0	0.048	0.044	0.075	0.074	0.043	0	2.32394	0.195661
ENSSSCG00000043741	Pol	ABR01162.1 endonuclease/reverse transcriptase [Sus scrofa]	-	0	0	0.04	0.029	0	0.056	0	0	0.032	0.063	0	0	0	0	0.027	0	0.142	0.183	0.032	0	0.35123	0.195899
ENSSSCG00000026886	DCHS2	dachsous cadherin-related 2 [Source:HGNC Symbol;Acc:HGNC:23111]	K16507	0.005	0	0.004	0	0	0.008	0	0.005	0.015	0	0	0	0	0	0.004	0	0	0	0	0.009	2.84615	0.195941
ENSSSCG00000043570	Pol	ABR01162.1 endonuclease/reverse transcriptase [Sus scrofa]	-	0	0	0	0	0	0.009	0	0.011	0	0.008	0	0.025	0	0.025	0.027	0	0	0	0.008	0	0.294118	0.196192
ENSSSCG00000022842	RPL7A	XP_003125024.2 60S ribosomal protein L7a [Sus scrofa]	K02936;K02936	0	0.048	0.105	0	0	0	0.092	0.055	0.131	0.088	0	0	0	0	0	0.897	0.097	0.287	0	0.256	0.265231	0.196499
ENSSSCG00000003601	HCRTR1	hypocretin receptor 1 [Source:VGNC Symbol;Acc:VGNC:88807]	K04238	0.016	0.012	0	0	0	0	0	0	0	0.011	0	0	0	0	0	0.066	0	0	0.032	0.013	0.229508	0.196765
ENSSSCG00000037728	ANAPC16	anaphase promoting complex subunit 16 [Source:VGNC Symbol;Acc:VGNC:85296]	K25229;K25229;K25229;K25229;K25229	0.22	0	0	0	0	0.161	0	0	0	0.154	0.154	0	0.154	0	0.162	0.447	0	0	0.145	0	0.358757	0.196925
ENSSSCG00000045079	Pol	ABR01162.1 endonuclease/reverse transcriptase [Sus scrofa]	K04810;K04810	0.039	0.049	0.032	0.033	0	0.063	0	0	0.043	0.025	0	0	0	0	0	0	0.043	0.059	0	0	2.03937	0.197404
ENSSSCG00000011034	ST8SIA6	ST8 alpha-N-acetyl-neuraminide alpha-2,8-sialyltransferase 6 [Source:VGNC Symbol;Acc:VGNC:95994]	-	0	0	0	0	0	0.026	0	0	0	0.013	0.038	0.015	0.038	0.015	0	0	0	0.027	0	0	0.27957	0.197493
ENSSSCG00000045208	PMAP-36	antibacterial peptide [Source:NCBI gene (formerly Entrezgene);Acc:100170124]	K13916;K13916;K13916;K13916;K13916	0	0	0	0.118	0	0	1.139	0.973	0	0.066	0	0	0	0	0	0.268	0	0	0	0	6.67665	0.197724
ENSSSCG00000033770	EZHIP	XP_020935870.1 uncharacterized protein CXorf67 homolog [Sus scrofa]	-	0	0.013	0	0	0	0.013	0	0	0	0.012	0	0.014	0	0.014	0.013	0.012	0.081	0	0	0	0.19697	0.198147
ENSSSCG00000037433	C3orf18	chromosome 13 C3orf18 homolog [Source:VGNC Symbol;Acc:VGNC:85932]	-	0.047	0	0.118	0	0.023	0.052	0.12	0	0.098	0.033	0	0.057	0	0.057	0	0.079	0.018	0	0	0.038	2.03556	0.19825
ENSSSCG00000045707	Pol	KAB0374731.1 hypothetical protein FD755_013223 [Muntiacus reevesi]	-	0.03	0.046	0.055	0.005	0	0.066	0.021	0.026	0.02	0	0.021	0	0.021	0	0	0	0	0	0	0.094	2.33913	0.198351
ENSSSCG00000000132	TEX33	testis expressed 33 [Source:VGNC Symbol;Acc:VGNC:93899]	-	0.274	1.431	1.099	1.195	2.009	0.08	0.321	0.618	0.038	1.477	0.535	0	0.535	0	0.081	0.037	0	10.995	5.574	3.647	0.316164	0.199701
ENSSSCG00000011310	ZNF660	zinc finger protein 660 [Source:HGNC Symbol;Acc:HGNC:26720]	-	0	0.045	0.048	0	0.056	0.127	0.255	0.201	0.04	0.04	0	0.094	0	0.094	0.128	0	0	0	0	0.094	2.16854	0.199723
ENSSSCG00000049288	Pol	ABR01162.1 endonuclease/reverse transcriptase [Sus scrofa]	-	0	0	0.023	0.006	0	0.008	0	0.008	0.019	0.007	0	0	0	0	0	0.012	0	0	0.006	0	2.56	0.200517
ENSSSCG00000042118	TAFA1	TAFA chemokine like family member 1 [Source:HGNC Symbol;Acc:HGNC:21587]	-	0.026	0.101	0	0.033	0.025	0.019	0.077	0.114	0.018	0.129	0.037	0.128	0.037	0.128	0	0.338	0.122	0.12	0	0	0.47254	0.201167
ENSSSCG00000001428	CYP21A2	cytochrome P450 family 21 subfamily A member 1 [Source:VGNC Symbol;Acc:VGNC:103369]	K00513;K00513;K00513;K00513;K00513	0	0	0	0	0	0.046	0.026	0	0	0.078	0.058	0	0.058	0	0	0	0	0	0.025	0.052	0.338028	0.201343
ENSSSCG00000004075	RGS17	regulator of G protein signaling 17 [Source:VGNC Symbol;Acc:VGNC:92263]	-	0.026	0	0	0.008	0	0	0	0	0.009	0.009	0.018	0	0.018	0	0	0.009	0	0.039	0	0.052	0.338583	0.201486
ENSSSCG00000049831	pro-pol	XP_020922897.1 uncharacterized protein LOC110256025 [Sus scrofa]	-	0	0	0	0.024	0	0	0	0.025	0	0.02	0.023	0	0.023	0	0	0.015	0	0	0.065	0.02	0.342657	0.202213
ENSSSCG00000031407	STKLD1	serine/threonine kinase like domain containing 1 [Source:VGNC Symbol;Acc:VGNC:93559]	-	0.021	0	0.037	0.027	0.021	0.016	0	0	0.015	0	0.076	0.093	0.076	0.093	0.03	0	0	0.034	0.028	0.019	0.489286	0.202472
ENSSSCG00000027075	TRAV18	XP_020954933.1 uncharacterized protein LOC102165774 [Sus scrofa]	K10784;K10784;K10784;K10784;K10784;K10784;K10784;K10784;K10784;K10784;K10784;K10784;K10784;K10784;K10784;K10784;K10784;K10784;K10784;K10784;K10784;K10784;K10784;K10784;K10784;K10784;K10784;K10784;K10784	0	0	0	0.053	0	0	0	0	0	0	0.06	0.023	0.06	0.023	0	0.019	0	0.043	0.019	0	0.323171	0.202756
ENSSSCG00000030303	ACHE	acetylcholinesterase [Source:VGNC Symbol;Acc:VGNC:97029]	K01049;K01049	0	0	0.017	0.025	0	0	0.013	0	0.013	0.038	0	0	0	0	0	0.012	0	0.106	0.073	0	0.296943	0.202807
ENSSSCG00000051006	Pol	KAB1282652.1 LINE-1 retrotransposable element ORF2 protein [Camelus dromedarius]	-	0	0.046	0.017	0.013	0	0.007	0	0	0	0	0.029	0.09	0.029	0.09	0	0.02	0.016	0	0	0.081	0.351695	0.203329
ENSSSCG00000034291	ZAR1L	zygote arrest 1 like [Source:VGNC Symbol;Acc:VGNC:95052]	-	0.02	0.015	0	0	0	0	0.014	0	0	0	0	0	0	0	0.029	0.013	0	0.044	0.09	0	0.278409	0.203578
ENSSSCG00000003356	MMEL1	membrane metalloendopeptidase like 1 [Source:VGNC Symbol;Acc:VGNC:90266]	-	0	0.019	0	0.01	0.008	0.006	0	0.007	0.016	0.017	0	0.007	0	0.007	0.006	0	0	0	0	0	2.2	0.203726
ENSSSCG00000017996	DHRS7C	dehydrogenase/reductase 7C [Source:VGNC Symbol;Acc:VGNC:87285]	-	0.091	0.145	0.039	0.044	0.227	0.017	0.017	0	0	0	0	0.057	0	0.057	0.043	0.064	0.018	0.018	0	0.057	2.25681	0.205494
ENSSSCG00000013378	ABCC8	ATP binding cassette subfamily C member 8 [Source:VGNC Symbol;Acc:VGNC:84959]	K05032;K05032;K05032	0.024	0.019	0	0.03	0.012	0	0	0	0	0	0.026	0	0.026	0	0	0	0	0	0	0	3.26923	0.205806
ENSSSCG00000010452	IFIT1	interferon induced protein with tetratricopeptide repeats 3 [Source:VGNC Symbol;Acc:VGNC:107401]	K14217	12.898	11.794	10.503	15.761	15.69	10.455	14.281	16.278	26.546	13.201	9.397	10.779	9.397	10.779	26.7	18.154	77.081	202.313	17.044	11.021	0.347963	0.206107
ENSSSCG00000036513	TRAV22	XP_013833692.1 uncharacterized protein LOC106504483 [Sus scrofa]	-	0	0	0	0	0	0	0.077	0	0.146	0.22	0	0	0	0	0.233	0	0.407	0	0	0	0.259302	0.206319
ENSSSCG00000020694	DSG1	desmoglein 1 [Source:VGNC Symbol;Acc:VGNC:87455]	K07596	0	0	0.007	0.01	0	0	0	0.007	0	0	0.006	0	0.006	0	0	0	0	0	0	0	4	0.206334
ENSSSCG00000051765	Pol	KAB0336434.1 hypothetical protein FD755_025980, partial [Muntiacus reevesi]	-	0	0	0	0	0	0.009	0.009	0	0	0.017	0.034	0	0.034	0	0	0	0.019	0	0	0	0.257143	0.206672
ENSSSCG00000007926	SEC14L5	SEC14 like lipid binding 5 [Source:VGNC Symbol;Acc:VGNC:92670]	-	0	0	0	0.012	0	0.014	0	0	0.026	0	0.006	0	0.006	0	0	0	0.007	0	0	0	4	0.207025
ENSSSCG00000051722	Pol	ABR01162.1 endonuclease/reverse transcriptase [Sus scrofa]	-	0	0.001	0.045	0	0	0	0	0	0	0	0	0.095	0	0.095	0.032	0.083	0	0	0	0	0.219048	0.207098
ENSSSCG00000031899	JSRP1	junctional sarcoplasmic reticulum protein 1 [Source:VGNC Symbol;Acc:VGNC:89294]	-	0.285	0.157	0	0.076	0	0	0.03	0	0	0.085	0	0	0	0	0	0.028	0	0	0.027	0	3.91429	0.207485
ENSSSCG00000045877	L1RE1	ABR01161.1 transposase [Sus scrofa]	-	0	0	0	0.053	0	0	0	0.022	0.017	0.017	0	0	0	0	0	0	0	0	0	0	5.41176	0.207566
ENSSSCG00000050952	Pol	ABR01162.1 endonuclease/reverse transcriptase [Sus scrofa]	K04810;K04810	0	0	0	0.11	0	0	0.093	0	0	0.222	0	0.106	0	0.106	0.131	0	0.043	0.047	0	0.005	0.366426	0.208754
ENSSSCG00000045589	L1RE1	ABR01161.1 transposase [Sus scrofa]	-	0	0	0	0.131	0.036	0.105	0.14	0	0.012	0.07	0.139	0.113	0.139	0.113	0	0	0.106	0.062	0.061	0.3	0.498237	0.209
ENSSSCG00000002504	AK7	adenylate kinase 7 [Source:VGNC Symbol;Acc:VGNC:85212]	K00939;K00939;K00939	0.279	0.46	1.592	0.124	0.52	0.219	0.787	0.191	0.562	0.125	0.139	0.989	0.139	0.989	2.467	0.216	0.771	4.053	0.499	0.92	0.465075	0.20915
ENSSSCG00000041136	TRAV18	XP_020954932.1 LOW QUALITY PROTEIN: uncharacterized protein LOC110255290 [Sus scrofa]	K10784;K10784;K10784;K10784;K10784;K10784;K10784;K10784;K10784;K10784;K10784;K10784;K10784;K10784;K10784;K10784;K10784;K10784;K10784;K10784;K10784;K10784;K10784;K10784;K10784;K10784;K10784;K10784;K10784	0.048	0.037	0.142	0.006	0	0	0.011	0	0	0.039	0	0.015	0	0.015	0	0	0	0	0	0	4.51852	0.209873
ENSSSCG00000036261	CROCC2	ciliary rootlet coiled-coil, rootletin family member 2 [Source:VGNC Symbol;Acc:VGNC:96358]	-	0.012	0.019	0	0.008	0	0.027	0	0	0	0	0.008	0	0.008	0	0.062	0.025	0.037	0.009	0.016	0	0.420382	0.209947
ENSSSCG00000016486	Moxd2	XP_010945960.1 putative DBH-like monooxygenase protein 2 [Camelus bactrianus]	-	0.048	0	0	0.015	0	0	0	0.021	0	0	0	0	0	0	0	0	0	0	0.016	0	5.25	0.210357
ENSSSCG00000030735	Supt20h	XP_001926564.3 LOW QUALITY PROTEIN: transcription factor SPT20 homolog [Sus scrofa]	K21245	0	0	0.031	0	0	0	0	0	0	0	0	0.119	0	0.119	0	0	0.141	0	0	0	0.119231	0.210459
ENSSSCG00000048802	Ubl7	XP_033708518.1 ubiquitin-like protein 7 [Tursiops truncatus]	-	0.073	0	0	0	0	0.055	0	0	0.097	0	0	0	0	0	0	0	0.056	0	0	0	4.01786	0.210615
ENSSSCG00000032125	PLP2	XP_003282564.2 proteolipid protein 2 [Nomascus leucogenys]	-	0.022	0.069	0.056	0.07	0	0.016	0	0.019	0	0.031	0.016	0.054	0.016	0.054	0	0.015	0	0	0	0	2.17241	0.211493
ENSSSCG00000012761	SYCP3	XP_001927616.4 synaptonemal complex protein 3-like isoform X2 [Sus scrofa]	K19528	0	0	0.062	0.186	0.144	0	0	0	0	0	0.104	0.242	0.104	0.242	0.11	2.264	0	0.169	0.343	0	0.121287	0.211637
ENSSSCG00000045229	Pol	XP_028869771.1 Retrovirus-related Pol poly LINE-1, putative [Babesia ovata]	-	0.022	0	0	0.014	0.031	0	0	0	0	0	0	0	0	0	0.016	0	0	0	0	0	4.1875	0.212293
ENSSSCG00000016878	FGF10	fibroblast growth factor 10 [Source:VGNC Symbol;Acc:VGNC:88101]	K04358;K04358;K04358;K04358;K04358;K04358;K04358;K04358;K04358;K04358;K04358	0	0	0	0	0.014	0	0.01	0.025	0	0	0	0	0	0	0	0	0	0.011	0	0	4.45455	0.212669
ENSSSCG00000009655	EBF2	EBF transcription factor 2 [Source:VGNC Symbol;Acc:VGNC:87526]	-	0.034	0.009	0.019	0	0	0.008	0.008	0.02	0	0	0	0	0	0	0.008	0.008	0.026	0	0	0	2.33333	0.21431
ENSSSCG00000000183	WNT1	Wnt family member 1 [Source:HGNC Symbol;Acc:HGNC:12774]	K03209;K03209;K03209;K03209;K03209;K03209;K03209;K03209;K03209;K03209;K03209;K03209;K03209;K03209;K03209;K03209	0	0	0	0.03	0	0	0	0	0	0	0	0	0	0	0.036	0	0.037	0	0	0.039	0.267857	0.215418
ENSSSCG00000034080	DEFB128	defensin beta 128 [Source:HGNC Symbol;Acc:HGNC:18106]	-	0	0	0	0	0	0	0	0	0.102	0	0.103	0	0.103	0	0	0	0.114	0.223	0	0	0.231818	0.215552
ENSSSCG00000017344	FAM187A	family with sequence similarity 187 member A [Source:VGNC Symbol;Acc:VGNC:98991]	-	0	0	0.013	0	0.031	0	0	0	0	0	0	0.051	0	0.051	0.024	0.021	0	0	0.031	0	0.346457	0.216687
ENSSSCG00000034773	KCNJ12	XP_020923722.1 ATP-sensitive inward rectifier potassium channel 12 isoform X2 [Sus scrofa]	K05005;K05005	0.044	0	0	0.055	0.042	0	0	0	0	0	0.031	0.107	0.031	0.107	0	0.059	0.102	0.033	0	0	0.424699	0.217244
ENSSSCG00000017539	HOXB6	homeobox B6 [Source:VGNC Symbol;Acc:VGNC:88946]	-	0	0	0.028	0	0.032	0.073	0	0	0.046	0	0.023	0.081	0.023	0.081	0.122	0	0.026	0	0.044	0.08	0.476064	0.217908
ENSSSCG00000022200	SYT17	synaptotagmin 17 [Source:HGNC Symbol;Acc:HGNC:24119]	-	0.027	0.079	0.066	0	0	0.062	0.023	0.163	0	0.132	0	0	0	0	0	0	0	0	0.023	0	2.70968	0.21794
ENSSSCG00000028911	COLQ	collagen like tail subunit of asymmetric acetylcholinesterase [Source:VGNC Symbol;Acc:VGNC:86884]	-	0	0.047	0	0	0	0	0.045	0.051	0	0	0	0	0	0	0.03	0	0	0	0.013	0	3.32558	0.218838
ENSSSCG00000013653	ICAM5	intercellular adhesion molecule 5 [Source:VGNC Symbol;Acc:VGNC:99762]	-	0.096	0.029	0.048	0.012	0.019	0	0.014	0.183	0.013	0.04	0.04	0.016	0.04	0.016	0	0.052	0.015	0	0.013	0	2.35227	0.219199
ENSSSCG00000023706	CHIA	chitinase acidic [Source:VGNC Symbol;Acc:VGNC:86641]	K01183;K01183	0.278	0	0.029	0.043	0.067	0.102	0.051	0	0.048	0	0.121	0	0.121	0	0.077	0	0	0.053	0	0	2.46215	0.220714
ENSSSCG00000015876	CCDC148	coiled-coil domain containing 148 [Source:VGNC Symbol;Acc:VGNC:96066]	-	0.028	0	0	0	0	0.02	0	0	0	0.039	0	0.023	0	0.023	0.046	0	0.022	0	0	0	0.369231	0.221919
ENSSSCG00000036573	SPDEF	SAM pointed domain containing ETS transcription factor [Source:VGNC Symbol;Acc:VGNC:93394]	K09442	0.031	0	0	0.076	0	0.091	0.227	0.29	0	0.106	0.042	0	0.042	0	0	0.041	0	0.069	0.02	0	2.57194	0.221938
ENSSSCG00000041232	L1RE1	ABR01161.1 transposase [Sus scrofa]	-	0	0	0	0.013	0.032	0	0.03	0	0.011	0	0	0.01	0	0.01	0	0.007	0.008	0.008	0	0	2.60606	0.222265
ENSSSCG00000007511	ANKRD60	ankyrin repeat domain 60 [Source:VGNC Symbol;Acc:VGNC:95789]	-	0	0	0.049	0	0.113	0	0	0	0.041	0	0	0	0	0	0	0	0	0.044	0	0	4.61364	0.223199
ENSSSCG00000033355	LGI3	leucine rich repeat LGI family member 3 [Source:VGNC Symbol;Acc:VGNC:89700]	-	0.038	0	0.048	0	0	0	0.014	0	0	0	0.036	0.016	0.036	0.016	0.043	0.026	0.026	0	0	0.062	0.478469	0.223209
ENSSSCG00000031326	PRG3	XP_020938701.1 proteoglycan 3 isoform X1 [Sus scrofa]	-	0	0	0	0	0.244	0	0.438	0.557	0.186	0.341	0.097	0.051	0.097	0.051	0.9	0.942	0.933	0	0	0	0.436581	0.224505
ENSSSCG00000010535	HPSE2	heparanase 2 (inactive) [Source:HGNC Symbol;Acc:HGNC:18374]	K07965;K07965;K07965	0	0	0	0	0	0	0.025	0	0	0	0.019	0	0.019	0	0.039	0	0	0.04	0	0	0.255102	0.224754
ENSSSCG00000010449	CH25H	cholesterol 25-hydroxylase [Source:VGNC Symbol;Acc:VGNC:86618]	K10223	0	0	0	0	0.036	0.027	0	0	0	0	0.086	0.036	0.086	0.036	0.149	0	0	0	0	0	0.232472	0.226592
ENSSSCG00000043191	Pol	ELR58410.1 Retrovirus-related Pol polyprotein LINE-1 [Bos mutus]	-	0	0	0	0	0	0	0	0	0.006	0	0	0	0	0	0	0.006	0.014	0	0.006	0	0.230769	0.226657
ENSSSCG00000049259	Pol	ABR01162.1 endonuclease/reverse transcriptase [Sus scrofa]	-	0	0	0.029	0.017	0	0	0.02	0.046	0	0	0.035	0	0.035	0	0	0	0	0	0	0	3.2	0.227168
ENSSSCG00000017862	TRPV3	transient receptor potential cation channel subfamily V member 3 [Source:VGNC Symbol;Acc:VGNC:94475]	K04972	0	0	0	0.006	0	0	0	0	0	0	0	0	0	0	0	0	0.019	0	0	0.038	0.105263	0.228721
ENSSSCG00000037892	YPEL4	yippee like 4 [Source:VGNC Symbol;Acc:VGNC:95038]	-	0.065	0.075	0	0	0	0	0	0	0	0	0	0	0	0	0	0	0	0	0.021	0	6.66667	0.2295
ENSSSCG00000031660	MAPK8IP2	mitogen-activated protein kinase 8 interacting protein 2 [Source:VGNC Symbol;Acc:VGNC:103299]	K04435	0.048	0	0.04	0	0	0	0.035	0	0.05	0	0.033	0	0.033	0	0	0	0	0.036	0	0	2.50725	0.229507
ENSSSCG00000047045	C11orf94	chromosome 2 C11orf94 homolog [Source:VGNC Symbol;Acc:VGNC:107972]	-	0	0	0.532	0	0	0	0.117	0	0.332	0	0	0	0	0	0	0	0	0	0.21	0	4.67143	0.229956
ENSSSCG00000010591	CYP17A1	cytochrome P450 family 17 subfamily A member 1 [Source:VGNC Symbol;Acc:VGNC:103368]	K00512;K00512;K00512;K00512;K00512;K00512	0	0	0	0.029	0	0	0	0	0	0	0	0	0	0	0.022	0	0.036	0	0	0.075	0.218045	0.230501
ENSSSCG00000042171	L1RE1	ABR01161.1 transposase [Sus scrofa]	-	0	0	0	0.036	0	0.009	0	0.084	0	0.036	0.114	0.029	0.114	0.029	0.093	0	0.05	0	0	0	0.400621	0.230897
ENSSSCG00000023396	LIX1	limb and CNS expressed 1 [Source:VGNC Symbol;Acc:VGNC:89743]	-	0	0	0	0	0	0	0	0.095	0.038	0.038	0.038	0.089	0.038	0.089	0.08	0.074	0	0	0	0	0.416928	0.231531
ENSSSCG00000040430	SH3BGRL3	XP_025717070.1 SH3 domain-binding glutamic acid-rich-like protein 3 [Callorhinus ursinus]	-	0	0	0	0	0	0.063	0.126	0	0.06	0	0	0	0	0	0.063	0	0	0	0	0	3.95238	0.23379
ENSSSCG00000003763	IFI44	interferon induced protein 44 [Source:VGNC Symbol;Acc:VGNC:97102]	-	4.145	6.657	6.35	8.866	7.419	4.88	6.034	7.063	14.099	2.277	2.893	4.734	2.893	4.734	10.49	9.077	35.838	60.907	9.557	4.218	0.46798	0.233883
ENSSSCG00000040824	CNTN2	contactin 2 [Source:HGNC Symbol;Acc:HGNC:2172]	K06760	0	0	0.007	0	0	0	0	0.007	0.012	0	0	0	0	0	0	0	0.007	0	0	0	3.71429	0.23472
ENSSSCG00000034870	ODAPH	odontosis associated phosphoprotein [Source:VGNC Symbol;Acc:VGNC:107162]	-	0	0	0	0	0	0.017	0	0	0	0	0	0	0	0	0.017	0	0.018	0.069	0	0	0.163462	0.235569
ENSSSCG00000051671	RPL10	XP_039327284.1 60S ribosomal protein L10-like [Saimiri boliviensis boliviensis]	K02866;K02866	0	0.086	0.093	0	0	0	0	0	0	0	0	0	0	0	0	0	0.029	0	0	0	6.17241	0.236693
ENSSSCG00000003575	CD164L2	CD164 molecule like 2 [Source:VGNC Symbol;Acc:VGNC:86390]	-	0	0	0.019	0	0	0.017	0	0	0.016	0	0	0	0	0	0	0.015	0	0	0	0	3.46667	0.236815
ENSSSCG00000012490	TMEM35A	transmembrane protein 35A [Source:VGNC Symbol;Acc:VGNC:94172]	-	0.028	0	0	0	0	0	0.02	0.12	0	0.039	0	0.022	0	0.022	0.102	0.169	0.043	0.021	0	0.022	0.401914	0.236824
ENSSSCG00000014011	RASGEF1C	RasGEF domain family member 1C [Source:VGNC Symbol;Acc:VGNC:92110]	-	0	0	0	0	0.008	0.006	0.026	0	0	0	0	0	0	0	0	0	0.007	0	0	0	5.71429	0.237158
ENSSSCG00000014959	PIWIL4	piwi like RNA-mediated silencing 4 [Source:VGNC Symbol;Acc:VGNC:98200]	K02156	0	0	0	0	0	0	0	0.048	0	0.027	0.043	0	0.043	0	0	0.093	0.015	0	0	0	0.269663	0.237606
ENSSSCG00000027901	CLDN22	claudin 22 [Source:NCBI gene (formerly Entrezgene);Acc:100294683]	K06087;K06087;K06087;K06087	0	0	0	0.052	0	0.061	0.061	0	0	0.058	0	0	0	0	0	0.113	0.129	0	0.11	0	0.42439	0.238215
ENSSSCG00000001479	HMGCLL1	3-hydroxymethyl-3-methylglutaryl-CoA lyase like 1 [Source:VGNC Symbol;Acc:VGNC:88905]	K01640;K01640;K01640;K01640	0	0	0	0	0.04	0	0.03	0	0	0.011	0	0	0	0	0	0	0	0	0	0	6.36364	0.23843
ENSSSCG00000039841	SHC3	SHC adaptor protein 3 [Source:VGNC Symbol;Acc:VGNC:92838]	K17448;K17448;K17448;K17448;K17448;K17448;K17448;K17448;K17448;K17448;K17448;K17448;K17448;K17448;K17448;K17448;K17448;K17448;K17448;K17448;K17448	0	0	0	0.03	0.046	0	0.017	0	0.017	0.033	0.166	0	0.166	0	0	0.064	0.018	0.036	0	0	0.347003	0.238867
ENSSSCG00000040575	ISG15	ISG15 ubiquitin like modifier [Source:VGNC Symbol;Acc:VGNC:89223]	K12159;K12159;K12159;K12159	2.418	5.444	5.097	8.331	4.5	4.594	3.549	6.457	17.524	4.251	2.626	2.04	2.626	2.04	9.776	6.063	59.429	165.134	6.023	2.466	0.22464	0.239366
ENSSSCG00000024788	CLDN16	claudin 16 [Source:VGNC Symbol;Acc:VGNC:86733]	K06087;K06087;K06087;K06087	0	0	0	0	0	0	0	0.057	0	0	0.023	0.053	0.023	0.053	0	0	0.025	0.099	0	0	0.285	0.240054
ENSSSCG00000026237	RNF212B	ring finger protein 212B [Source:VGNC Symbol;Acc:VGNC:92381]	-	0	0.025	0	0	0	0	0	0	0	0.023	0	0	0	0	0	0	0.026	0	0.042	0	0.274725	0.240402
ENSSSCG00000034152	MEI4	meiotic double-stranded break formation protein 4 [Source:VGNC Symbol;Acc:VGNC:90132]	-	0.04	0	0.034	0	0	0.03	0.03	0	0	0.028	0	0	0	0	0	0.027	0	0	0	0	2.43636	0.240781
ENSSSCG00000045646	L1td1	ABR01161.1 transposase [Sus scrofa]	-	0	0.008	0	0	0	0	0	0	0	0	0	0	0	0	0	0	0.008	0	0.007	0.017	0.25	0.240873
ENSSSCG00000023125	CNTNAP4	contactin associated protein family member 4 [Source:VGNC Symbol;Acc:VGNC:96955]	-	0	0.01	0	0.007	0.013	0.016	0	0.023	0	0	0	0	0	0	0.106	0.098	0.009	0	0.007	0.011	0.298701	0.241043
ENSSSCG00000009089	ADAD1	adenosine deaminase domain containing 1 [Source:VGNC Symbol;Acc:VGNC:85058]	-	0.245	0	0	0	0.207	0.09	0	0	0.244	0.299	0.085	0.286	0.085	0.286	0	0	0.964	0	0	0.378	0.390656	0.241398
ENSSSCG00000049755	L1td1	ABR01161.1 transposase [Sus scrofa]	-	0	0	0	0	0.025	0.036	0	0	0.046	0	0.03	0	0.03	0	0	0	0	0	0	0	3.56667	0.241665
ENSSSCG00000015691	LCT	XP_020932077.1 LOW QUALITY PROTEIN: lactase-phlorizin hydrolase [Sus scrofa]	K01229;K01229;K01229	0	0	0.008	0	0	0	0	0.008	0	0	0	0	0	0	0.029	0	0	0.007	0	0.024	0.266667	0.241957
ENSSSCG00000013376	OTOG	otogelin [Source:VGNC Symbol;Acc:VGNC:91090]	-	0	0	0	0.004	0.017	0.004	0	0	0	0	0.004	0	0.004	0	0	0	0	0	0	0	6.25	0.242192
ENSSSCG00000014985	MMP3	matrix metallopeptidase 3 [Source:NCBI gene (formerly Entrezgene);Acc:396769]	K01394;K01394;K01394;K01394;K01394;K01394;K01394	0.064	0	0	0.057	0	0	0.115	0	0.061	0	0	0	0	0	0.058	0	0.035	0	0.03	0	2.41463	0.242828
ENSSSCG00000036207	GPRC6A	G protein-coupled receptor class C group 6 member A [Source:VGNC Symbol;Acc:VGNC:88645]	K04622	0	0	0.006	0	0	0	0	0.006	0.005	0	0	0	0	0	0	0.005	0	0	0	0	3.4	0.243039
ENSSSCG00000051693	Pol	XP_028869771.1 Retrovirus-related Pol poly LINE-1, putative [Babesia ovata]	-	0	0.02	0.022	0	0	0	0.019	0	0	0	0.018	0	0.018	0	0	0	0	0	0	0	3.38889	0.243246
ENSSSCG00000012019	TMPRSS15	transmembrane serine protease 15 [Source:VGNC Symbol;Acc:VGNC:94233]	-	0.017	0	0	0.011	0	0	0.012	0.008	0	0	0	0.014	0	0.014	0	0.058	0.013	0.013	0.022	0	0.4	0.243614
ENSSSCG00000035655	L1RE1	ABR01161.1 transposase [Sus scrofa]	-	0	0	0	0.011	0	0	0.016	0.063	0.051	0.017	0.016	0.015	0.016	0.015	0	0	0	0	0	0	2.9375	0.243896
ENSSSCG00000047335	Dnah2	XP_013836770.2 LOW QUALITY PROTEIN: dynein heavy chain 2, axonemal [Sus scrofa]	K10408;K10408;K10408	0	0.025	0	0.02	0	0	0	0	0	0	0	0	0	0	0	0.089	0.025	0	0	0.053	0.269461	0.244347
ENSSSCG00000034746	CAPN8	calpain 8 [Source:VGNC Symbol;Acc:VGNC:95631]	-	0.154	0.039	0	0.03	0.074	0.035	0.019	0	0.054	0.054	0	0.042	0	0.042	0	0	0.02	0	0.084	0	2.025	0.244447
ENSSSCG00000028015	GAL3ST3	galactose-3-O-sulfotransferase 3 [Source:VGNC Symbol;Acc:VGNC:88322]	-	0	0	0	0.051	0	0.06	0	0.047	0	0	0	0	0	0	0.02	0.018	0	0	0.018	0	2.82143	0.244541
ENSSSCG00000011675	GRK7	G protein-coupled receptor kinase 7 [Source:VGNC Symbol;Acc:VGNC:88699]	K00909;K00909;K00909	0	0	0	0	0.023	0	0.069	0	0	0.049	0.016	0.019	0.016	0.019	0	0	0.09	0.035	0	0.019	0.403509	0.24482
ENSSSCG00000034728	RNF151	ring finger protein 151 [Source:VGNC Symbol;Acc:VGNC:92363]	-	0	0	0	0.046	0	0	0	0	0.051	0	0	0.06	0	0.06	0	0	0.114	0.336	0	0	0.190196	0.245391
ENSSSCG00000040776	CRYBA2	crystallin beta A2 [Source:VGNC Symbol;Acc:VGNC:96026]	-	0	0.041	0.022	0	0	0	0	0	0.019	0	0	0.022	0	0.022	0	0	0	0	0	0	3.72727	0.246267
ENSSSCG00000041080	Pol	KAF6298850.1 hypothetical protein mRhiFer1_008905 [Rhinolophus ferrumequinum]	-	0	0	0	0	0.012	0	0.052	0	0.017	0	0	0	0	0	0	0.008	0.009	0	0	0	4.76471	0.246933
MSTRG.17058	LAMB4	LOW QUALITY PROTEIN: laminin subunit beta-4, partial [Sus scrofa]	K06245;K06245;K06245;K06245;K06245;K06245;K06245;K06245	0.288	0.111	0	0.224	0.278	0.316	0.105	0.062	0.2	0	0	0	0	0	0.212	0.389	0.111	1.308	0.711	0.466	0.495464	0.247482
ENSSSCG00000035444	ZFP42	ZFP42 zinc finger protein [Source:VGNC Symbol;Acc:VGNC:96253]	-	0.048	0	0.04	0	0	0.035	0	0	0.034	0.168	0.067	0	0.067	0	0	0.065	0	0.037	0.032	0	0.425474	0.247648
ENSSSCG00000047733	L1RE1	ABR01161.1 transposase [Sus scrofa]	-	0	0	0	0	0.011	0	0	0	0	0	0.011	0	0.011	0	0	0.023	0	0.009	0	0	0.255814	0.247969
ENSSSCG00000005081	LRRC9	leucine rich repeat containing 9 [Source:VGNC Symbol;Acc:VGNC:103120]	-	0	0.016	0	0	0	0	0	0	0.014	0.013	0	0	0	0	0.007	0.007	0.015	0.007	0.013	0	0.483871	0.248605
ENSSSCG00000026680	KCND3	potassium voltage-gated channel subfamily D member 3 [Source:VGNC Symbol;Acc:VGNC:98814]	K04893	0.008	0	0.039	0.01	0.038	0.011	0	0	0.016	0.022	0	0.006	0	0.006	0.155	0.074	0.012	0.018	0.01	0.013	0.393548	0.2488
ENSSSCG00000002462	COX8C	XP_001927446.1 cytochrome c oxidase subunit 8C, mitochondrial [Sus scrofa]	K02273;K02273;K02273;K02273;K02273;K02273;K02273;K02273;K02273;K02273;K02273;K02273;K02273	0	0.079	0.259	0	0	0	0	0	0	0	0	0	0	0	1.066	0	0.798	0	0	0	0.18133	0.249222
ENSSSCG00000026486	GRAMD2A	XP_020934565.1 GRAM domain containing 2-like isoform X1 [Sus scrofa]	-	0	0.054	0	0.022	0	0.078	0	0	0	0	0	0	0	0	0.052	0.215	0.055	0.08	0.023	0	0.362353	0.249244
ENSSSCG00000001613	TREML1	triggering receptor expressed on myeloid cells like 1 [Source:VGNC Symbol;Acc:VGNC:94385]	-	0.186	0	0	0.087	0.045	0.034	0.136	0	0.032	0.065	0	0.113	0	0.113	0	0.031	0	0.035	0	0	2.13115	0.249356
ENSSSCG00000001786	CFAP161	cilia and flagella associated protein 161 [Source:VGNC Symbol;Acc:VGNC:86596]	-	0.051	0.039	0	0	0	0	0	0.022	0	0	0.018	0	0.018	0	0	0	0	0	0.017	0	3.2	0.249411
ENSSSCG00000027607	IER3	immediate early response 3 [Source:VGNC Symbol;Acc:VGNC:89027]	-	0.533	0.568	0.309	0.333	0.238	0.961	1.143	0.463	0.828	0.83	4.808	0.467	4.808	0.467	0.635	0.694	2.537	0.373	0.351	0.232	0.491992	0.249533
ENSSSCG00000021597	PHLDA2	pleckstrin homology like domain family A member 2 [Source:VGNC Symbol;Acc:VGNC:91397]	-	0.806	1.24	1.472	1.144	1.982	6.765	6.399	1.337	5.969	14.219	43.832	3.456	43.832	3.456	2.323	1.042	7.423	1.666	1.497	2.136	0.349434	0.249988
ENSSSCG00000026842	CDH18	cadherin 18 [Source:VGNC Symbol;Acc:VGNC:86481]	-	0	0.008	0	0	0.018	0	0	0	0.052	0	0	0	0	0	0.014	0	0	0	0	0	5.57143	0.253093
ENSSSCG00000030206	STK33	serine/threonine kinase 33 [Source:VGNC Symbol;Acc:VGNC:93555]	-	0	0	0	0	0	0.021	0	0	0	0	0	0	0	0	0.021	0.064	0	0	0.016	0	0.207921	0.253337
ENSSSCG00000011837	MELTF	melanotransferrin [Source:VGNC Symbol;Acc:VGNC:90138]	-	0	0.02	0	0.017	0	0.049	0.068	0	0.037	0.019	0.009	0	0.009	0	0	0.036	0.01	0.01	0.009	0	2.05376	0.253625
ENSSSCG00000010273	TBATA	thymus, brain and testes associated [Source:VGNC Symbol;Acc:VGNC:93757]	-	0.017	0.027	0	0	0	0	0.02	0	0	0	0.019	0	0.019	0	0	0	0	0	0	0	3.36842	0.253664
ENSSSCG00000026200	PROK2	prokineticin 2 [Source:VGNC Symbol;Acc:VGNC:91831]	-	0.014	0.085	0.011	0.074	0	0.108	0.021	0	0.04	0.024	0.019	0.011	0.019	0.011	0	0.104	0	0.01	0	0	2.10119	0.253854
ENSSSCG00000039660	LRRC69	leucine rich repeat containing 69 [Source:HGNC Symbol;Acc:HGNC:34303]	-	0	0.05	0	0	0	0	0	0	0.009	0	0.029	0.012	0.029	0.012	0	0	0.03	0.062	0	0.021	0.383117	0.253965
ENSSSCG00000039706	APOL2	XP_005663896.2 apolipoprotein L3 isoform X1 [Sus scrofa]	-	0.04	0.031	0.067	0.382	0.013	0.058	0.098	0.092	0.037	0.009	0.102	0.011	0.102	0.011	0.069	0.063	0.072	0.01	0.009	0.054	2.05013	0.254125
ENSSSCG00000016726	ADCY1	adenylate cyclase 1 [Source:VGNC Symbol;Acc:VGNC:85105]	K08041;K08041;K08041;K08041;K08041;K08041;K08041;K08041;K08041;K08041;K08041;K08041;K08041;K08041;K08041;K08041;K08041;K08041;K08041;K08041;K08041;K08041;K08041;K08041;K08041;K08041;K08041;K08041;K08041;K08041;K08041;K08041;K08041;K08041;K08041;K08041;K08041;K08041;K08041;K08041;K08041;K08041;K08041;K08041;K08041;K08041;K08041;K08041;K08041;K08041;K08041;K08041	0.02	0.005	0.006	0.021	0	0	0	0	0	0	0	0	0	0	0.005	0.009	0	0.005	0	0	2.73684	0.254341
ENSSSCG00000039813	COL25A1	collagen type XXV alpha 1 chain [Source:HGNC Symbol;Acc:HGNC:18603]	K24356	0	0	0	0.007	0	0	0	0	0	0	0	0.059	0	0.059	0	0	0.009	0.008	0	0	0.0921053	0.254377
ENSSSCG00000046860	L1RE1	ABR01161.1 transposase [Sus scrofa]	-	0.026	0	0	0	0	0	0.033	0	0.018	0	0.009	0.01	0.009	0.01	0	0	0	0	0.008	0	2.85185	0.254998
ENSSSCG00000041146	H2AC11	XP_045020611.1 histone H2A type 1 isoform X2 [Bubalus bubalis]	K11251;K11251;K11251;K11251	0	0	0.059	0.067	0.103	0.026	0	0	0	0	0.025	0.029	0.025	0.029	0.026	0	0	0	0	0.029	2.33945	0.256669
ENSSSCG00000026175	FAM81B	family with sequence similarity 81 member B [Source:VGNC Symbol;Acc:VGNC:87987]	-	0	0	0.031	0	0	0	0	0	0	0.026	0	0.031	0	0.031	0.139	0	0	0	0	0	0.158163	0.257387
ENSSSCG00000048044	Pol	ABR01162.1 endonuclease/reverse transcriptase [Sus scrofa]	-	0	0.021	0	0	0	0	0.023	0.024	0	0	0	0	0	0	0	0	0.021	0	0	0	3.2381	0.257506
ENSSSCG00000010725	HMX2	H6 family homeobox 2 [Source:VGNC Symbol;Acc:VGNC:88914]	-	0	0.03	0	0.025	0.076	0	0.087	0	0	0	0.027	0	0.027	0	0.029	0	0.03	0	0	0	2.53488	0.257586
ENSSSCG00000008538	SPDYA	speedy/RINGO cell cycle regulator family member A [Source:VGNC Symbol;Acc:VGNC:93396]	K08694;K08694	0	0.036	0.119	0	0	0	0.035	0.041	0.259	0.033	0	0.038	0	0.038	0	0.032	0.072	0	0	0	2.8	0.257972
ENSSSCG00000041649	L1RE1	ABR01161.1 transposase [Sus scrofa]	-	0	0	0.082	0.01	0	0	0.052	0.087	0.032	0	0.012	0.014	0.012	0.014	0	0.068	0.02	0	0	0	2.30702	0.258172
ENSSSCG00000044762	CCL11	chemokine (C-C motif) ligand 11 [Source:NCBI gene (formerly Entrezgene);Acc:100038010]	K16597;K16597;K16597;K16597;K16597	0	0.066	0.143	0.027	0.082	0.094	0.031	0.074	0.059	0	0.119	0	0.119	0	0.408	2.076	0.132	0.097	0.028	0.069	0.196654	0.258404
ENSSSCG00000017923	ALOX15	arachidonate 15-lipoxygenase [Source:NCBI gene (formerly Entrezgene);Acc:396971]	K00460;K00460;K00460;K00460;K00460;K00460	0.292	0.171	0.542	0.283	0.295	0.029	0.122	0.139	0.165	0.181	0.867	0.116	0.867	0.116	0.229	2.667	0.464	0.145	0.148	0.177	0.40809	0.258485
ENSSSCG00000047482	Pol	ABR01162.1 endonuclease/reverse transcriptase [Sus scrofa]	-	0	0	0.022	0	0.026	0	0	0	0.018	0.022	0	0.044	0	0.044	0.025	0.017	0	0	0	0.026	0.492537	0.260071
ENSSSCG00000038536	GPR158	G protein-coupled receptor 158 [Source:VGNC Symbol;Acc:VGNC:96016]	-	0	0	0	0	0	0.006	0	0	0	0	0	0	0	0	0.029	0.005	0	0	0	0.006	0.15	0.260829
ENSSSCG00000037987	MS4A10	membrane spanning 4-domains A10 [Source:VGNC Symbol;Acc:VGNC:90407]	-	0	0	0.04	0	0	0.018	0	0	0.017	0	0.05	0.039	0.05	0.039	0	0.016	0	0.109	0	0	0.350467	0.261161
ENSSSCG00000042567	Pol	ABR01162.1 endonuclease/reverse transcriptase [Sus scrofa]	-	0.033	0	0	0	0	0	0.025	0	0	0.067	0.146	0	0.146	0	0	0	0	0.026	0	0	0.242678	0.26129
ENSSSCG00000022728	HOXC10	homeobox C10 [Source:VGNC Symbol;Acc:VGNC:88949]	-	0.056	0.043	0	0	0	0	0	0	0	0	0	0	0	0	0	0.019	0	0	0	0	5.21053	0.262475
ENSSSCG00000006465	INSRR	insulin receptor related receptor [Source:VGNC Symbol;Acc:VGNC:89154]	K05086;K05086	0	0.008	0	0	0	0	0	0	0.03	0	0.015	0	0.015	0	0	0.007	0.008	0	0.028	0.044	0.372549	0.263048
ENSSSCG00000032240	RSPO1	R-spondin 1 [Source:VGNC Symbol;Acc:VGNC:92483]	K19471	0	0.033	0	0.134	0	0.066	0	0	0	0	0.03	0.073	0.03	0.073	0	0.281	0.1	0	0.028	0.07	0.400344	0.263484
ENSSSCG00000024998	PCDHA11	protocadherin alpha 11 [Source:HGNC Symbol;Acc:HGNC:8665]	-	0	0	0	0	0	0	0	0	0.032	0	0	0.056	0	0.056	0.017	0.015	0.018	0	0	0	0.301887	0.26423
ENSSSCG00000038965	ARC	activity regulated cytoskeleton associated protein [Source:VGNC Symbol;Acc:VGNC:85442]	K15867	0	0	0.016	0	0	0.042	0	0	0	0.04	0	0.016	0	0.016	0	0	0.074	0	0	0.031	0.360248	0.264728
ENSSSCG00000017120	SLC6A19	solute carrier family 6 member 19 [Source:VGNC Symbol;Acc:VGNC:93160]	K05334;K05334	0	0	0	0	0	0	0	0	0.012	0	0.012	0	0.012	0	0.012	0	0	0	0	0.014	0.315789	0.265621
ENSSSCG00000021053	GIPR	gastric inhibitory polypeptide receptor [Source:VGNC Symbol;Acc:VGNC:88456]	K04580;K04580	0	0	0	0.036	0	0.03	0	0.017	0	0	0	0	0	0	0	0.013	0	0	0	0.015	2.96429	0.26628
ENSSSCG00000031849	NAP1L2	XP_005654339.2 nucleosome assembly protein 1-like 2 [Sus scrofa]	-	0.087	0	0	0	0	0	0.032	0.038	0.03	0.03	0	0.035	0	0.035	0.032	0.059	0.034	0.197	0.029	0	0.449519	0.267122
ENSSSCG00000004811	PGPEP1L	pyroglutamyl-peptidase I like [Source:VGNC Symbol;Acc:VGNC:91361]	-	0	0	0	0	0	0	0	0	0.047	0	0	0	0	0	0.173	0.054	0	0.025	0	0	0.186508	0.268111
ENSSSCG00000002658	FOXL1	forkhead box L1 [Source:VGNC Symbol;Acc:VGNC:88216]	-	0	0	0	0.07	0.054	0	0.205	0	0	0.039	0	0.045	0	0.045	0	0	0	0	0	0	3.91667	0.268361
ENSSSCG00000041571	Pol	KAF6384930.1 hypothetical protein mRhiFer1_008791 [Rhinolophus ferrumequinum]	-	0.008	0.007	0	0.005	0	0	0.006	0.029	0.018	0	0	0	0	0	0.019	0	0.007	0	0	0.007	2.21212	0.269064
ENSSSCG00000028062	Tceal5	XP_003135312.1 transcription elongation factor A protein-like 3 isoform X2 [Sus scrofa]	-	0	0.079	0.043	0	0.099	0.038	0.113	0.267	0.143	0.036	0	0	0	0	0	0.035	0	0	0.237	0.083	2	0.270891
ENSSSCG00000010753	CLRN3	clarin 3 [Source:VGNC Symbol;Acc:VGNC:86782]	-	0	0	0	0.01	0	0	0.012	0.043	0.046	0	0	0	0	0	0.012	0	0	0	0	0.027	2.84615	0.270954
ENSSSCG00000048577	Pol	ABR01162.1 endonuclease/reverse transcriptase [Sus scrofa]	K10955;K10955	0	0	0	0	0	0	0.121	0.101	0	0	0	0	0	0	0	0	0	0	0	0.046	4.82609	0.271719
ENSSSCG00000012959	CATSPER1	cation channel sperm associated 1 [Source:VGNC Symbol;Acc:VGNC:86209]	-	0	0	0	0.016	0	0	0	0	0	0	0	0	0	0	0	0.035	0	0	0	0.042	0.207792	0.272215
ENSSSCG00000010512	SLIT1	slit guidance ligand 1 [Source:VGNC Symbol;Acc:VGNC:107171]	K06838	0	0	0	0	0	0.019	0	0	0.012	0.006	0	0	0	0	0	0	0	0	0	0	5.16667	0.272539
ENSSSCG00000044873	Pol	ABR01162.1 endonuclease/reverse transcriptase [Sus scrofa]	-	0	0.019	0	0	0	0.049	0	0	0	0.033	0.01	0.054	0.01	0.054	0	0	0	0	0.147	0	0.278689	0.272805
ENSSSCG00000051705	Pol	KAB0377679.1 hypothetical protein FD755_009257 [Muntiacus reevesi]	-	0	0	0	0	0	0.028	0	0	0.018	0	0.009	0	0.009	0	0	0	0	0	0	0	5.11111	0.273158
ENSSSCG00000031837	CMTM2	CKLF like MARVEL transmembrane domain containing 2 [Source:VGNC Symbol;Acc:VGNC:86802]	-	0.077	0	0	0	0	0.057	0	0.134	0	0	0.108	0.063	0.108	0.063	0.114	0	0.06	0	0.255	0	0.446667	0.274159
ENSSSCG00000029334	MYT1L	myelin transcription factor 1 like [Source:VGNC Symbol;Acc:VGNC:90549]	-	0.019	0	0	0	0	0	0	0.016	0.008	0	0	0	0	0	0	0.013	0	0	0	0	3.30769	0.274859
ENSSSCG00000002779	LRRC36	leucine rich repeat containing 36 [Source:VGNC Symbol;Acc:VGNC:89836]	-	0	0.017	0	0	0	0.017	0	0	0	0	0.016	0	0.016	0	0.017	0	0.018	0	0.028	0	0.43038	0.275042
ENSSSCG00000014639	OR56A1	olfactory receptor family 56 subfamily A member 1 [Source:HGNC Symbol;Acc:HGNC:14781]	K04257	0.178	0	0	0.111	0.229	0.043	0	0.052	0.041	0	0	0.048	0	0.048	0	0.201	0	0.045	0	0	2.22449	0.275295
ENSSSCG00000051385	OR10H4	XP_003123513.1 olfactory receptor 10H4-like [Sus scrofa]	K04257	0	0	0	0	0	0	0	0.053	0	0	0	0.1	0	0.1	0	0	0	0	0	0.198	0.177852	0.275401
ENSSSCG00000042899	Pol	ABR01162.1 endonuclease/reverse transcriptase [Sus scrofa]	-	0	0	0	0.019	0	0.054	0.07	0	0	0	0.021	0.024	0.021	0.024	0	0	0	0	0	0	3.17778	0.275521
ENSSSCG00000037452	HTR2A	5-hydroxytryptamine receptor 2A [Source:VGNC Symbol;Acc:VGNC:103964]	K04157;K04157;K04157;K04157;K04157	0	0.008	0	0	0.074	0.008	0.008	0	0	0	0	0	0	0	0.008	0	0.008	0	0	0	6.125	0.276101
ENSSSCG00000039392	SNPH	syntaphilin [Source:VGNC Symbol;Acc:VGNC:95716]	-	0	0	0	0	0	0	0	0	0.008	0	0.016	0	0.016	0	0	0.023	0	0	0	0	0.205128	0.276479
ENSSSCG00000032735	INAVA	innate immunity activator [Source:VGNC Symbol;Acc:VGNC:96093]	-	0	0	0	0	0	0	0.022	0	0.021	0	0	0.024	0	0.024	0.066	0.041	0	0	0	0	0.328244	0.276626
ENSSSCG00000016479	TRBV19	T cell receptor beta variable 19 [Source:HGNC Symbol;Acc:HGNC:12194]	K10785;K10785;K10785;K10785;K10785;K10785;K10785;K10785;K10785;K10785;K10785;K10785;K10785;K10785;K10785;K10785;K10785;K10785;K10785;K10785;K10785;K10785;K10785;K10785;K10785;K10785;K10785;K10785;K10785	0.06	0.023	0	0	0	0.066	0	0	0	0	0	0	0	0	0.044	0	0	0	0	0	3.38636	0.277061
ENSSSCG00000042520	Pol	ELR58410.1 Retrovirus-related Pol polyprotein LINE-1 [Bos mutus]	K04810;K04810	0	0	0	0	0	0.005	0	0	0	0	0.014	0	0.014	0	0	0	0.01	0	0	0	0.208333	0.277803
ENSSSCG00000002097	TRAV14DV4	BAC66533.1 T cell receptor alpha chain, partial [Sus scrofa]	K10784;K10784;K10784;K10784;K10784;K10784;K10784;K10784;K10784;K10784;K10784;K10784;K10784;K10784;K10784;K10784;K10784;K10784;K10784;K10784;K10784;K10784;K10784;K10784;K10784;K10784;K10784;K10784;K10784	0	0	0	0	0	0.025	0.025	0	0	0	0	0.027	0	0.027	0	0.068	0.052	0	0	0	0.340136	0.277882
ENSSSCG00000005130	ELAVL2	ELAV like RNA binding protein 2 [Source:VGNC Symbol;Acc:VGNC:87639]	-	0	0	0.013	0.032	0	0	0	0.054	0	0	0	0.042	0	0.042	0.14	0.017	0.029	0.012	0.021	0	0.37931	0.27841
ENSSSCG00000043936	Pol	ABR01162.1 endonuclease/reverse transcriptase [Sus scrofa]	-	0.002	0	0.091	0	0.027	0	0	0	0	0.016	0	0	0	0	0	0	0	0	0	0	7.5	0.278554
ENSSSCG00000038112	SPDYC	speedy/RINGO cell cycle regulator family member C [Source:VGNC Symbol;Acc:VGNC:93397]	K08694;K08694	0.082	0	0	0	0	0	0	0.036	0	0.029	0.057	0	0.057	0	0.091	0	0	0	0.054	0.033	0.44697	0.279245
ENSSSCG00000009977	RASL10A	RAS like family 10 member A [Source:VGNC Symbol;Acc:VGNC:92117]	-	0	0	0	0	0	0	0.153	0.06	0	0.097	0	0	0	0	0.257	0.094	0.108	0	0	0	0.383094	0.279826
ENSSSCG00000042498	Pdzd2	BAE36953.1 unnamed protein product [Mus musculus]	-	0	0	0	0	0.105	0.159	0	0	0	0	0.151	0.088	0.151	0.088	0	0.146	0.251	0	0	0	0.415094	0.280232
ENSSSCG00000039209	Pol	ABR01162.1 endonuclease/reverse transcriptase [Sus scrofa]	K10798;K10798;K10798	0	0.02	0.093	0	0.02	0.068	0	0	0.031	0	0.029	0	0.029	0	0	0.026	0	0	0.02	0.034	2.12844	0.281092
ENSSSCG00000031616	FOSB	FosB proto-onco, AP-1 transcription factor subunit [Source:VGNC Symbol;Acc:VGNC:88190]	K09029;K09029;K09029;K09029;K09029	0.379	0.817	0.384	0.351	0.193	0.376	0.245	0.926	0.121	0.687	0.467	0.218	0.467	0.218	0.832	1.307	5.524	0.158	0.16	0.249	0.394918	0.281132
ENSSSCG00000031495	TRDV3	BAB83181.1 TCR delta-3 chain variable region (TRDV3), partial [Sus scrofa]	K10784;K10784;K10784;K10784;K10784;K10784;K10784;K10784;K10784;K10784;K10784;K10784;K10784;K10784;K10784;K10784;K10784;K10784;K10784;K10784;K10784;K10784;K10784;K10784;K10784;K10784;K10784;K10784;K10784	0	0.078	0	0.064	0	0	0	0.265	0	0	0.071	0	0.071	0	0.15	0	0.393	0	0	0.494	0.367329	0.281499
ENSSSCG00000046704	Pol	ABR01162.1 endonuclease/reverse transcriptase [Sus scrofa]	K23324	0	0	0.033	0	0	0	0.048	0.023	0	0	0	0	0	0	0	0.009	0	0.02	0.009	0	2.73684	0.281861
ENSSSCG00000012362	ARHGEF9	Cdc42 guanine nucleotide exchange factor 9 [Source:VGNC Symbol;Acc:VGNC:85504]	-	0.155	0.021	0.01	0	0.013	0.045	0.286	0.025	0.097	0.017	0.055	0	0.055	0	0.134	0.029	0.019	0.011	0.024	0.02	2.11003	0.281866
ENSSSCG00000006678	FCGR1A	Fc fragment of IgG, high affinity Ia, receptor (CD64) [Source:NCBI gene (formerly Entrezgene);Acc:613130]	K06498;K06498;K06498;K06498;K06498;K06498;K06498;K06498;K06498;K06498;K06498	0.26	0.186	0.285	0.124	0.292	0.276	0.378	0.431	1.136	0.169	0.416	0.541	0.416	0.541	0.656	0.519	0.482	5.019	0.413	0.362	0.392678	0.282073
ENSSSCG00000047413	OTOS	otospiralin [Source:HGNC Symbol;Acc:HGNC:22644]	-	0	0	0.037	0	0	0	0	0.01	0.015	0	0	0	0	0	0	0	0.009	0	0	0.009	3.44444	0.282767
ENSSSCG00000021036	RAB3B	RAB3B, member RAS onco family [Source:VGNC Symbol;Acc:VGNC:98265]	-	0	0	0	0.007	0.012	0	0.018	0.021	0	0	0.008	0.01	0.008	0.01	0	0.008	0	0	0	0	2.23077	0.282886
ENSSSCG00000051254	Pol	ABR01162.1 endonuclease/reverse transcriptase [Sus scrofa]	-	0	0	0.007	0	0.08	0	0	0.029	0	0	0	0	0	0	0.006	0	0.006	0.013	0	0	4.64	0.2831
ENSSSCG00000048212	IFN-DELTA-8	interferon-delta-8 [Source:NCBI gene (formerly Entrezgene);Acc:100153693]	-	0	0.007	0.007	0	0.009	0.006	0	0.008	0.012	0.006	0	0	0	0	0	0.018	0	0	0	0	2.04167	0.284082
ENSSSCG00000036177	TSPAN8	tetraspanin 8 [Source:VGNC Symbol;Acc:VGNC:94515]	-	0	0	0.008	0	0	0	0.027	0.008	0	0.007	0	0	0	0	0.007	0.032	0	0	0.012	0.053	0.387387	0.284902
ENSSSCG00000008647	CMPK2	cytidine/uridine monophosphate kinase 2 [Source:VGNC Symbol;Acc:VGNC:86801]	K13809;K13809	2.204	2.499	3.172	4.38	3.274	2.044	2.453	2.932	4.253	1.355	1.185	2.121	1.185	2.121	4.531	3.249	10.067	30.825	3.465	2.057	0.46234	0.284996
ENSSSCG00000008758	SLC34A2	solute carrier family 34 member 2 [Source:VGNC Symbol;Acc:VGNC:93065]	K14683;K14683	0	0.709	0.734	0	0	0.011	0	0.013	1.025	0	0	2.261	0	2.261	0	0.131	0.011	1.42	0.039	2.215	0.410071	0.285409
ENSSSCG00000009845	SRRM4	serine/arginine repetitive matrix 4 [Source:VGNC Symbol;Acc:VGNC:93470]	-	0.015	0	0	0.009	0	0.01	0	0	0	0	0	0	0	0	0	0	0.011	0	0	0	3.09091	0.285504
ENSSSCG00000041956	L1RE1	ABR01161.1 transposase [Sus scrofa]	-	0	0.097	0.079	0	0	0	0.072	0.089	0.063	0.03	0	0	0	0	0	0	0	0.151	0	0	2.20994	0.286112
ENSSSCG00000008603	MATN3	matrilin 3 [Source:VGNC Symbol;Acc:VGNC:90044]	-	0.036	0	0	0	0	0.08	0.025	0.058	0	0	0.07	0	0.07	0	0.027	0.159	0.028	0.028	0.089	0	0.496259	0.286377
ENSSSCG00000034609	RNF112	ring finger protein 112 [Source:VGNC Symbol;Acc:VGNC:92347]	-	0	0	0	0	0	0	0.013	0	0	0.006	0	0	0	0	0.007	0.006	0.021	0	0	0	0.325	0.287133
ENSSSCG00000035110	TRAV4	T cell receptor alpha variable 4 [Source:HGNC Symbol;Acc:HGNC:12140]	-	0	0	0.262	0	0	0	0	0	0.218	0.109	0	0	0	0	0	0	0	0	0	0	4.40367	0.287643
ENSSSCG00000009250	PRKG2	protein kinase cGMP-dependent 2 [Source:VGNC Symbol;Acc:VGNC:91817]	K19477;K19477;K19477;K19477;K19477;K19477;K19477;K19477;K19477;K19477	0.019	0	0	0	0	0.028	0.028	0.067	0.081	0.027	0	0	0	0	0.043	0.013	0.015	0	0.013	0	2.00901	0.287872
ENSSSCG00000007757	TRIM72	tripartite motif containing 72 [Source:VGNC Symbol;Acc:VGNC:94432]	-	0.074	0.043	0.015	0	0	0.04	0	0	0	0.052	0	0	0	0	0	0	0.014	0	0	0	2.60606	0.288303
ENSSSCG00000016192	PLCD4	phospholipase C delta 4 [Source:NCBI gene (formerly Entrezgene);Acc:397119]	K05857;K05857;K05857;K05857;K05857;K05857	0.019	0	0	0.012	0	0.014	0.054	0	0.039	0.013	0.026	0	0.026	0	0	0.025	0	0	0	0	2.15625	0.288422
ENSSSCG00000030137	LMNTD2	lamin tail domain containing 2 [Source:VGNC Symbol;Acc:VGNC:89763]	-	0	0.012	0.079	0	0	0.011	0	0.041	0.054	0	0.033	0	0.033	0	0.035	0	0.012	0	0.01	0	2.18889	0.288662
ENSSSCG00000044177	L1RE1	ABR01161.1 transposase [Sus scrofa]	-	0	0.015	0	0	0	0	0	0.017	0.027	0.015	0.006	0	0.006	0	0	0	0	0	0	0	2.80952	0.289231
ENSSSCG00000035372	PSCA	prostate stem cell antigen [Source:VGNC Symbol;Acc:VGNC:91894]	-	0	0	0	0	0.122	0	0	0.055	0.088	0.044	0	0	0	0	0	0	0	0	0	0.051	2.78947	0.289288
ENSSSCG00000030732	GP1BB	glycoprotein Ib platelet subunit beta [Source:VGNC Symbol;Acc:VGNC:88564]	K06262;K06262;K06262	0	0	0	0	0.057	0	0	0	0	0.041	0	0	0	0	0.044	0.12	0	0	0	0	0.278049	0.289686
ENSSSCG00000047717	L1RE1	ABR01161.1 transposase [Sus scrofa]	-	0	0	0	0.011	0	0	0.099	0	0.039	0	0	0.016	0	0.016	0	0	0	0	0.02	0	4.13889	0.290267
ENSSSCG00000003740	ZSCAN30	zinc finger and SCAN domain containing 30 [Source:VGNC Symbol;Acc:VGNC:98683]	-	0.166	0.077	0	0	0	0.024	0.122	0.029	0.023	0.046	0	0	0	0	0.098	0.022	0	0.025	0	0.027	2.02294	0.290466
ENSSSCG00000011486	C3orf14	chromosome 13 C3orf14 homolog [Source:VGNC Symbol;Acc:VGNC:85931]	-	0	0	0	0	0.113	0.143	0.029	0	0.027	0.273	0.082	0.127	0.082	0.127	0.029	0.079	0.06	0	0	0	0.48	0.290817
ENSSSCG00000033979	KLHL34	kelch like family member 34 [Source:VGNC Symbol;Acc:VGNC:89528]	-	0	0.022	0	0	0	0	0	0	0	0	0	0	0	0	0.021	0.02	0	0	0	0.024	0.338462	0.290918
ENSSSCG00000007836	SCNN1G	sodium channel epithelial 1 subunit gamma [Source:VGNC Symbol;Acc:VGNC:92643]	K04827;K04827	0	0	0	0.011	0	0	0	0	0	0	0.024	0	0.024	0	0	0	0	0	0.023	0	0.234043	0.291255
ENSSSCG00000000774	USP18	ubiquitin specific peptidase 18 [Source:NCBI gene (formerly Entrezgene);Acc:396777]	-	0.735	1.131	1.738	1.865	1.167	1.079	0.959	1.23	2.821	0.494	0.416	0.761	0.416	0.761	1.697	1.259	7.79	14.658	0.972	0.739	0.442055	0.292669
ENSSSCG00000015711	DPP10	dipeptidyl peptidase like 10 [Source:VGNC Symbol;Acc:VGNC:95949]	-	0	0	0.01	0	0	0	0	0.011	0	0.009	0	0	0	0	0	0	0.019	0	0	0.049	0.272727	0.292848
ENSSSCG00000012780	PLXNB3	plexin B3 [Source:VGNC Symbol;Acc:VGNC:91583]	K06821	0.018	0	0.015	0	0.035	0	0.007	0	0.019	0	0.006	0	0.006	0	0.014	0.006	0	0.021	0	0	2	0.293696
ENSSSCG00000003781	ERICH3	XP_020953276.1 LOW QUALITY PROTEIN: glutamate-rich protein 3 [Sus scrofa]	-	0	0	0	0	0	0	0	0.021	0.025	0	0	0.019	0	0.019	0.044	0.024	0	0	0.008	0.01	0.438095	0.295281
ENSSSCG00000001691	RSPH9	radial spoke head component 9 [Source:VGNC Symbol;Acc:VGNC:92482]	-	0	0	0.098	0.183	0	0.086	0	0	0	0.082	0	0.048	0	0.048	0	0	0	0	0	0	2.82308	0.295437
ENSSSCG00000026868	LRRC15	leucine rich repeat containing 15 [Source:VGNC Symbol;Acc:VGNC:98077]	-	0	0	0.245	0	0	0.048	0	0	0.045	0.068	0	0	0	0	0	0	0	0	0	0	4.97059	0.297054
ENSSSCG00000010505	DNTT	DNA nucleotidylexotransferase [Source:VGNC Symbol;Acc:VGNC:87386]	K00977;K00977	0	0	0	0	0	0.046	0.092	0.027	0	0	0	0.153	0	0.153	0	0.042	0.022	0.121	0.038	0	0.43883	0.298814
ENSSSCG00000017188	ZACN	zinc activated ion channel [Source:VGNC Symbol;Acc:VGNC:95048]	-	0	0	0	0.051	0	0	0	0	0	0	0	0	0	0	0.059	0.028	0	0	0	0.071	0.322785	0.29932
ENSSSCG00000028579	ERVK-11	Q9UQG0.2 RecName: Full=Endogenous retrovirus group K member 11 Pol protein; AltName: Full=HERV-K_3q27.2 provirus ancestral Pol protein; Includes: RecName: Full=Reverse transcriptase; Short=RT; Includes: RecName: Full=Ribonuclease H; Short=RNase H; Includes: RecName: Full=Integrase; Short=IN [Homo sapiens]	-	0	0.084	0	0.051	0	0	0	0	0.057	0	0	0.156	0	0.156	0.121	0	0	0	0.198	0	0.404211	0.299522
ENSSSCG00000015953	DLX1	distal-less homeobox 1 [Source:VGNC Symbol;Acc:VGNC:96199]	-	0	0	0	0	0	0.043	0.028	0.034	0	0.014	0	0	0	0	0.014	0	0.015	0	0	0	2.44186	0.2998
ENSSSCG00000030433	LILRA6	XP_020950608.1 LOW QUALITY PROTEIN: leukocyte immunoglobulin-like receptor subfamily B member 3 [Sus scrofa]	K06512;K06512	0	0.161	0	0.044	0	0.051	0.051	0.243	0.389	0.195	0.098	0	0.098	0	0.052	0	0	0.106	0	0	2.08204	0.29991
ENSSSCG00000026661	PTPRN2	protein tyrosine phosphatase receptor type N2 [Source:VGNC Symbol;Acc:VGNC:91993]	K07817	0	0	0.043	0.008	0.028	0.047	0	0	0.02	0.123	0.018	0.012	0.018	0.012	0	0.01	0	0	0.034	0.124	0.454829	0.299912
ENSSSCG00000008648	RSAD2	radical S-adenosyl methionine domain containing 2 [Source:VGNC Symbol;Acc:VGNC:92472]	K15045;K15045	0.554	1.523	1.612	1.47	1.796	0.782	0.921	1.195	3.155	0.543	0.258	0.966	0.258	0.966	1.149	1.225	9.044	44.834	1	0.712	0.217776	0.301986
ENSSSCG00000022114	MS4A14	membrane spanning 4-domains A14 [Source:VGNC Symbol;Acc:VGNC:90409]	-	0	0.015	0	0	0.038	0.029	0	0	0	0	0	0	0	0	0.015	0	0	0.015	0	0	2.73333	0.301997
ENSSSCG00000042154	L1RE1	ABR01161.1 transposase [Sus scrofa]	-	0	0.027	0.118	0	0	0	0.03	0	0	0	0	0	0	0	0	0.018	0	0.028	0	0	3.80435	0.302355
ENSSSCG00000004367	POPDC3	popeye domain containing 3 [Source:VGNC Symbol;Acc:VGNC:91668]	-	0.113	0.116	0	0.024	0.037	0	0.028	0.033	0	0	0.106	0.031	0.106	0.031	0	0	0	0	0	0.031	2.08929	0.303846
ENSSSCG00000014805	LRTOMT	KAB0352224.1 hypothetical protein FD754_017081 [Muntiacus muntjak]	K00545;K00545;K00545;K00545	0	0.163	0.054	0.134	0.041	0.176	0.571	0.094	0	0.296	0.015	0.071	0.015	0.071	0.095	0.015	0.066	0.032	0.014	0	2.04139	0.305058
ENSSSCG00000037087	PRRT4	proline rich transmembrane protein 4 [Source:VGNC Symbol;Acc:VGNC:91874]	-	0	0	0.02	0.015	0	0	0	0	0	0	0	0	0	0	0.035	0.049	0.015	0	0	0	0.353535	0.305642
ENSSSCG00000033328	L1RE1	ABR01161.1 transposase [Sus scrofa]	-	0	0	0.06	0	0	0	0	0	0	0.029	0	0	0	0	0	0.089	0.069	0	0	0	0.320856	0.306306
ENSSSCG00000022120	ZBTB8B	XP_005665258.3 zinc finger and BTB domain-containing protein 8B [Sus scrofa]	-	0	0	0.019	0	0	0.017	0	0.02	0.016	0	0.016	0	0.016	0	0	0.015	0.071	0	0.03	0.019	0.476821	0.306878
ENSSSCG00000009875	CFAP73	cilia and flagella associated protein 73 [Source:VGNC Symbol;Acc:VGNC:86605]	-	0	0	0.033	0	0	0.029	0.058	0	0.027	0	0.248	0	0.248	0	0.058	0	0.122	0	0	0	0.343458	0.306948
ENSSSCG00000017461	KRT28	keratin 28 [Source:VGNC Symbol;Acc:VGNC:89585]	K07604;K07604	0	0	0	0	0.039	0	0	0	0	0.028	0	0	0	0	0	0.055	0	0	0	0.033	0.336207	0.308075
ENSSSCG00000036596	OR10H1	XP_020941155.1 olfactory receptor 10H1-like [Sus scrofa]	K04257	0	0	0	0	0.054	0	0.206	0	0	0.039	0	0	0	0	0	0	0	0	0	0	6.66667	0.308217
ENSSSCG00000028294	CATSPER3	cation channel sperm associated 3 [Source:VGNC Symbol;Acc:VGNC:86211]	-	0	0.032	0.035	0	0	0	0	0	0.029	0	0	0	0	0	0	0	0	0	0	0.034	2.82353	0.308892
ENSSSCG00000010617	SORCS3	sortilin related VPS10 domain containing receptor 3 [Source:VGNC Symbol;Acc:VGNC:93341]	-	0	0	0	0.007	0	0.008	0	0	0	0	0	0.015	0	0.015	0	0	0.008	0.016	0	0	0.384615	0.309119
ENSSSCG00000011846	SLC51A	solute carrier family 51 subunit alpha [Source:VGNC Symbol;Acc:VGNC:93138]	K14360	0.153	0	0	0	0.037	0.028	0	0.067	0	0.027	0	0	0	0	0	0.026	0	0.058	0	0	2.56757	0.309473
ENSSSCG00000012994	TIGD3	tigger transposable element derived 3 [Source:VGNC Symbol;Acc:VGNC:93982]	-	0.04	0	0	0	0.155	0	0.088	0.07	0.028	0.028	0	0.098	0	0.098	0	0.054	0	0	0	0	2.11667	0.309713
ENSSSCG00000027179	SIM2	SIM bHLH transcription factor 2 [Source:VGNC Symbol;Acc:VGNC:92877]	-	0	0.016	0.018	0.013	0	0	0	0	0	0.029	0.029	0	0.029	0	0	0	0	0	0	0.068	0.373016	0.309959
ENSSSCG00000017801	Trarg1	NP_001103528.1 trafficking regulator of GLUT4 1 [Sus scrofa]	-	0	0.012	0.006	0	0	0	0	0	0	0	0.011	0.013	0.011	0.013	0.006	0.01	0	0	0	0	0.45	0.310515
ENSSSCG00000012077	MX1	MX dynamin like GTPase 1 [Source:VGNC Symbol;Acc:VGNC:98143]	K14754;K14754;K14754;K14754;K14754	6.741	9.378	8.718	14.594	14.051	10.198	7.488	9.276	17.452	4.326	3.627	5.359	3.627	5.359	11.105	9.542	47.83	175.9	11.532	5.463	0.356395	0.311078
ENSSSCG00000023852	CCL17	C-C motif chemokine ligand 17 [Source:VGNC Symbol;Acc:VGNC:86338]	K21083;K21083;K21083;K21083;K21083	0	0	0	0	0.108	0	0	0.291	0	0	0.078	0	0.078	0	0	0	0	0	0	0	5.11538	0.312086
ENSSSCG00000024765	Gucy1b2	XP_020921233.1 guanylate cyclase soluble subunit beta-2 [Sus scrofa]	K12319;K12319;K12319;K12319;K12319;K12319;K12319;K12319;K12319;K12319;K12319	0.04	0	0	0	0	0.163	0.03	0	0	0	0.056	0	0.056	0	0	0	0	0	0	0	4.16071	0.314505
ENSSSCG00000050740	Pol	ABR01162.1 endonuclease/reverse transcriptase [Sus scrofa]	-	0	0	0.098	0	0	0	0	0	0.262	0.072	0	0	0	0	0	0	0	0	0	0	5	0.314797
ENSSSCG00000013340	MUC15	mucin 15, cell surface associated [Source:VGNC Symbol;Acc:VGNC:90481]	-	0	0	0	0	0	0.087	0.017	0.062	0	0.132	0.083	0.077	0.083	0.077	0	0	0	0.036	0	0.019	0.478386	0.315851
ENSSSCG00000004736	SPTBN5	spectrin beta, non-erythrocytic 5 [Source:VGNC Symbol;Acc:VGNC:103183]	-	0	0.004	0	0	0	0	0.015	0	0	0	0.011	0.021	0.011	0.021	0	0.011	0	0	0	0.004	0.404255	0.317457
ENSSSCG00000044320	L1RE1	ABR01161.1 transposase [Sus scrofa]	-	0	0	0	0	0	0.04	0.022	0	0.043	0.026	0	0.015	0	0.015	0	0	0	0	0	0	2.56098	0.317669
ENSSSCG00000010115	GSC2	goosecoid homeobox 2 [Source:VGNC Symbol;Acc:VGNC:88715]	-	0	0	0.014	0	0	0	0.024	0	0	0.011	0.011	0.013	0.011	0.013	0	0.033	0	0	0	0.013	0.469136	0.318685
ENSSSCG00000004659	SLC12A1	solute carrier family 12 member 1 [Source:VGNC Symbol;Acc:VGNC:92921]	-	0.012	0	0	0.007	0	0.026	0	0	0	0	0	0	0	0	0.044	0.032	0.018	0.009	0	0	0.436893	0.319297
ENSSSCG00000007078	SEL1L2	SEL1L2 adaptor subunit of ERAD E3 ligase [Source:VGNC Symbol;Acc:VGNC:95696]	K14026	0	0	0	0	0.009	0	0.026	0	0	0	0	0	0	0	0	0	0	0	0	0.007	5	0.321012
ENSSSCG00000036544	NKAIN4	sodium/potassium transporting ATPase interacting 4 [Source:VGNC Symbol;Acc:VGNC:95779]	-	0	0	0	0	0.082	0	0.015	0.111	0.075	0.03	0	0.033	0	0.033	0	0	0	0.065	0	0	2.21094	0.32134
ENSSSCG00000025438	VGLL1	vestigial like family member 1 [Source:VGNC Symbol;Acc:VGNC:94821]	-	0	0	0.019	0	0	0	0	0.217	0	0	0	0	0	0	0	0	0	0	0.015	0	15.7333	0.3214
ENSSSCG00000001832	ACAN	aggrecan [Source:NCBI gene (formerly Entrezgene);Acc:397255]	-	0.007	0	0.005	0	0	0	0	0.017	0	0	0	0.005	0	0.005	0	0	0	0.005	0	0	2.9	0.322917
ENSSSCG00000049932	L1RE1	XP_028869772.1 LINE-1 type transposase domain-containing 1-like protein [Babesia ovata]	-	0	0	0.045	0	0	0	0	0.147	0	0	0	0	0	0	0	0	0	0	0	0.037	5.18919	0.325502
ENSSSCG00000047577	ERV3-1	XP_005673744.1 fatty-acid amide hydrolase 2 isoform X1 [Sus scrofa]	-	0	0	0	0	0	0.036	0.072	0.043	0.034	0	0	0	0	0	0.109	0	0.056	0.037	0	0.251	0.408389	0.326334
ENSSSCG00000016551	TSGA13	testis specific 13 [Source:VGNC Symbol;Acc:VGNC:94489]	-	0	0	0	0.031	0	0	0	0	0	0.106	0	0	0	0	0	0	0.039	0	0	0	0.213793	0.326504
ENSSSCG00000041534	Pol	ABR01162.1 endonuclease/reverse transcriptase [Sus scrofa]	-	0	0.009	0	0	0	0.008	0	0	0	0	0	0	0	0	0.026	0.031	0	0	0	0	0.298246	0.326631
ENSSSCG00000042975	Pol	ABR01162.1 endonuclease/reverse transcriptase [Sus scrofa]	K10955;K10955	0	0.048	0	0.014	0	0	0.019	0	0.059	0.016	0.016	0	0.016	0	0.016	0	0	0	0	0.018	2.12121	0.327555
ENSSSCG00000000271	AMHR2	anti-Mullerian hormone receptor type 2 [Source:VGNC Symbol;Acc:VGNC:85279]	K04672;K04672	0	0.025	0.027	0	0	0.019	0.145	0	0	0	0	0.027	0	0.027	0	0	0.04	0	0	0	3.22388	0.328021
ENSSSCG00000033286	PHOSPHO1	XP_020922780.1 phosphoethanolamine/phosphocholine phosphatase isoform X1 [Sus scrofa]	K06124;K06124	0	0	0.016	0	0	0	0.015	0	0	0.023	0	0	0	0	0	0	0.042	0.016	0	0	0.382716	0.32922
ENSSSCG00000002657	C16orf95	chromosome 6 C16orf95 homolog [Source:VGNC Symbol;Acc:VGNC:96928]	-	0	0	0.169	0	0	0	0	0	0	0	0	0	0	0	0.05	0.091	0.104	0.051	0.089	0	0.438961	0.329722
ENSSSCG00000028671	CEL	carboxyl ester lipase [Source:VGNC Symbol;Acc:VGNC:86536]	K12298;K12298;K12298;K12298;K12298	0	0	0	0	0.029	0	0	0	0	0	0	0	0	0	0	0	0	0.046	0.06	0	0.273585	0.329729
ENSSSCG00000028122	LCA5L	lebercilin LCA5 like [Source:VGNC Symbol;Acc:VGNC:89655]	-	0	0	0.022	0.033	0	0	0	0	0	0	0	0	0	0	0	0	0	0.079	0	0.106	0.297297	0.330453
ENSSSCG00000024299	SCN3B	sodium voltage-gated channel beta subunit 3 [Source:VGNC Symbol;Acc:VGNC:92634]	-	0	0	0	0	0	0	0.07	0.046	0	0	0	0.015	0	0.015	0	0	0.019	0	0	0	3.41176	0.332256
ENSSSCG00000046535	Pol	ABR01162.1 endonuclease/reverse transcriptase [Sus scrofa]	-	0.014	0	0	0	0.015	0	0.03	0	0	0	0.03	0.011	0.03	0.011	0	0.019	0	0.073	0.005	0	0.427536	0.332477
ENSSSCG00000014272	ACSL6	acyl-CoA synthetase long chain family member 6 [Source:VGNC Symbol;Acc:VGNC:99581]	K01897;K01897;K01897;K01897;K01897;K01897;K01897;K01897;K01897	0	0	0	0.019	0	0	0	0	0	0	0.019	0	0.019	0	0.01	0	0.008	0.01	0	0	0.404255	0.333389
ENSSSCG00000000936	SLC6A15	solute carrier family 6 member 15 [Source:VGNC Symbol;Acc:VGNC:93157]	-	0	0	0.012	0	0	0	0	0	0	0	0.01	0	0.01	0	0	0.01	0.012	0	0	0	0.375	0.333948
ENSSSCG00000017158	CCDC40	coiled-coil domain containing 40 [Source:VGNC Symbol;Acc:VGNC:86297]	-	0.014	0	0	0.008	0	0.02	0.05	0	0.009	0.009	0	0.011	0	0.011	0.01	0.009	0	0	0	0.011	2.02	0.334394
ENSSSCG00000033691	RAB26	RAB26, member RAS onco family [Source:VGNC Symbol;Acc:VGNC:98248]	-	0	0.027	0	0	0	0	0	0.03	0	0	0.024	0	0.024	0	0.051	0.071	0	0	0	0	0.390411	0.334736
ENSSSCG00000001964	NPAS3	neuronal PAS domain protein 3 [Source:VGNC Symbol;Acc:VGNC:90838]	-	0	0	0.017	0	0	0	0	0.114	0	0.067	0	0.017	0	0.017	0	0	0.195	0.031	0.04	0	0.374286	0.334926
ENSSSCG00000011622	KBTBD12	kelch repeat and BTB domain containing 12 [Source:VGNC Symbol;Acc:VGNC:89315]	-	0.019	0.015	0.048	0	0.037	0	0	0	0	0.013	0	0	0	0	0	0.013	0.03	0	0	0	2.125	0.335307
MSTRG.7841	RPLP1	PREDICTED: 60S acidic ribosomal protein P1 [Miniopterus natalensis]	K02942;K02942	0	0.124	0	0	0	0	0.118	0	0.56	0	0.112	0	0.112	0	0	0	0	0.122	0	0	3.42735	0.337053
ENSSSCG00000033657	GREM1	gremlin 1, DAN family BMP antagonist [Source:VGNC Symbol;Acc:VGNC:88665]	K23318	0	0	0	0	0	0	0	0	0.041	0	0	0.036	0	0.036	0.033	0.02	0	0	0	0.012	0.405941	0.338686
ENSSSCG00000049041	L1RE1	XP_028869772.1 LINE-1 type transposase domain-containing 1-like protein [Babesia ovata]	-	0.054	0.123	0.269	0.008	0	0.038	0.039	0.063	0	0	0	0.087	0	0.087	0	0.036	0.166	0	0	0	2.05536	0.3396
ENSSSCG00000044339	pol	AEI83431.1 pol protein [Sus scrofa]	-	0.023	0	0	0	0.011	0	0	0	0	0.017	0	0	0	0	0.074	0	0	0	0.019	0	0.309091	0.339787
ENSSSCG00000011528	IL5RA	interleukin 5 receptor subunit alpha [Source:VGNC Symbol;Acc:VGNC:89111]	K05067;K05067;K05067;K05067	0.069	0	0.086	0.043	0	0	0	0.119	0	0	0	0	0	0	0.354	0.349	0.053	0	0.027	0	0.404853	0.339974
ENSSSCG00000008972	PPEF2	protein phosphatase with EF-hand domain 2 [Source:VGNC Symbol;Acc:VGNC:91690]	K13807	0	0	0.022	0	0	0	0	0.074	0	0	0	0.021	0	0.021	0.021	0	0.066	0	0.17	0	0.345324	0.340363
ENSSSCG00000032971	SMC1B	structural maintenance of chromosomes 1B [Source:VGNC Symbol;Acc:VGNC:93237]	K06636;K06636	0	0	0	0.009	0	0	0.011	0.012	0.01	0.039	0	0.035	0	0.035	0	0.019	0	0	0	0	0.451613	0.340567
ENSSSCG00000022060	RASSF10	Ras association domain family member 10 [Source:VGNC Symbol;Acc:VGNC:92123]	-	0	0	0.025	0.075	0	0	0	0	0.021	0.021	0.021	0	0.021	0	0	0	0	0	0	0	2.88095	0.340612
ENSSSCG00000025621	CXXC4	CXXC finger protein 4 [Source:VGNC Symbol;Acc:VGNC:87117]	K03344	0	0	0	0.019	0	0.022	0	0	0	0.085	0	0	0	0	0	0.02	0	0.023	0	0	0.320312	0.341216
ENSSSCG00000001594	KIF6	kinesin family member 6 [Source:HGNC Symbol;Acc:HGNC:21202]	-	0	0	0	0	0.105	0	0	0	0	0	0	0	0	0	0	0.002	0	0	0	0	52.5	0.341302
ENSSSCG00000038824	FRRS1L	ferric chelate reductase 1 like [Source:VGNC Symbol;Acc:VGNC:88245]	-	0	0	0	0	0	0	0.11	0	0	0	0.035	0	0.035	0	0.111	0.102	0	0	0.033	0	0.391459	0.341303
ENSSSCG00000003172	KASH5	KASH domain containing 5 [Source:VGNC Symbol;Acc:VGNC:86267]	-	0	0	0.023	0.034	0	0	0	0	0.075	0	0.019	0	0.019	0	0	0	0	0	0.03	0	2.69388	0.341385
ENSSSCG00000048989	TRBV27	T cell receptor beta variable 27 [Source:HGNC Symbol;Acc:HGNC:12208]	K10785;K10785;K10785;K10785;K10785;K10785;K10785;K10785;K10785;K10785;K10785;K10785;K10785;K10785;K10785;K10785;K10785;K10785;K10785;K10785;K10785;K10785;K10785;K10785;K10785;K10785;K10785;K10785;K10785	0.114	0	0.19	0.071	0.439	0	0	0.296	0	0	0	0.092	0	0.092	0	0	0.351	0	0	0.092	2.07477	0.341591
ENSSSCG00000005196	DMAC1	distal membrane arm assembly component 1 [Source:VGNC Symbol;Acc:VGNC:87343]	-	0	0.305	0	0	0	0	0	0	0	0	0.006	0	0.006	0	0	0	0	0	0	0	50.8333	0.341607
ENSSSCG00000036046	CUBN	XP_020919939.1 cubilin-like [Sus scrofa]	K14616	0	0	0	0.006	0	0	0	0	0	0	0	0.008	0	0.008	0	0.014	0	0	0	0	0.272727	0.34294
ENSSSCG00000009610	NPM2	nucleophosmin/nucleoplasmin 2 [Source:VGNC Symbol;Acc:VGNC:90853]	-	0	0	0	0.041	0	0.096	0	0	0	0	0	0.106	0	0.106	0.117	0	0	0.099	0	0	0.425466	0.34418
ENSSSCG00000041149	Pol	ABR01162.1 endonuclease/reverse transcriptase [Sus scrofa]	-	0	0	0	0	0.023	0.038	0	0	0	0.017	0	0	0	0	0	0	0	0	0	0	3.58824	0.34487
ENSSSCG00000043581	L1RE1	ABR01161.1 transposase [Sus scrofa]	-	0.192	0	0.062	0	0	0	0.133	0	0.028	0	0	0.456	0	0.456	0	0	0.495	0	0	0.1	0.394862	0.345336
ENSSSCG00000016701	HOXA7	homeobox A7 [Source:VGNC Symbol;Acc:VGNC:88940]	-	0	0	0	0.037	0	0.044	0	0	0	0	0	0	0	0	0.044	0.121	0	0	0	0.048	0.380282	0.345843
ENSSSCG00000004572	C2CD4A	XP_003480392.1 C2 calcium-dependent domain-containing protein 4B [Sus scrofa]	-	0	0	0.093	0	0	0	0	0	0	0.026	0	0.03	0	0.03	0.109	0.075	0	0	0	0	0.3875	0.345971
ENSSSCG00000013868	F2RL3	F2R like thrombin or trypsin receptor 3 [Source:VGNC Symbol;Acc:VGNC:87863]	K04236;K04236;K04236;K04236;K04236	0	0	0	0	0	0.026	0.105	0	0	0	0	0	0	0	0.026	0	0	0	0	0	5.03846	0.346022
ENSSSCG00000037260	COL20A1	XP_020933243.1 collagen alpha-1(XX) chain isoform X1 [Sus scrofa]	K24357	0	0	0.013	0.01	0	0	0	0	0	0	0.021	0.025	0.021	0.025	0	0.01	0	0	0	0	0.410714	0.346249
ENSSSCG00000034653	DLX4	distal-less homeobox 4 [Source:VGNC Symbol;Acc:VGNC:87340]	-	0	0	0.025	0	0	0.022	0	0	0	0	0	0.048	0	0.048	0	0.02	0.046	0	0	0	0.412281	0.346411
ENSSSCG00000035938	DBX2	developing brain homeobox 2 [Source:VGNC Symbol;Acc:VGNC:87171]	-	0	0	0	0	0	0.06	0	0	0	0	0	0.083	0	0.083	0	0	0.04	0	0	0.042	0.363636	0.346762
ENSSSCG00000031140	RPS17	XP_006895067.1 PREDICTED: 40S ribosomal protein S17-like [Elephantulus edwardii]	K02962;K02962	0	0.013	0	0.021	0	0	0	0	0.011	0	0	0	0	0	0.051	0	0	0.012	0.011	0.027	0.445545	0.34687
ENSSSCG00000028922	GABRA2	gamma-aminobutyric acid type A receptor subunit alpha2 [Source:VGNC Symbol;Acc:VGNC:88301]	K05175;K05175;K05175;K05175;K05175;K05175	0	0	0	0	0	0	0.023	0.014	0	0	0	0.013	0	0.013	0.023	0.007	0	0	0.007	0.025	0.493333	0.34729
ENSSSCG00000031778	CYP4X1	cytochrome P450 family 4 subfamily X member 1 [Source:VGNC Symbol;Acc:VGNC:103359]	K07428	0	0	0	0	0	0	0.02	0	0	0	0	0	0	0	0.099	0	0	0	0.018	0	0.17094	0.348338
ENSSSCG00000047716	H2AC12	XP_008566075.1 PREDICTED: histone H2A type 1 isoform X1 [Galeopterus variegatus]	K11251;K11251;K11251;K11251	0	0	0	0	0	0.007	0	0.032	0.007	0	0.013	0	0.013	0	0	0	0	0	0	0	3.53846	0.348368
ENSSSCG00000001216	ZBED9	zinc finger BED-type containing 9 [Source:HGNC Symbol;Acc:HGNC:13851]	-	0.043	0	0	0	0.014	0	0.01	0	0	0	0	0.012	0	0.012	0	0	0.011	0	0	0	2.91304	0.34947
ENSSSCG00000009513	SLC15A1	solute carrier family 15 member 1 [Source:VGNC Symbol;Acc:VGNC:92934]	K14206	0	0.016	0	0.013	0	0.016	0	0	0.03	0	0.061	0	0.061	0	0	0	0	0.097	0.024	0	0.412088	0.35004
ENSSSCG00000009197	GRID2	glutamate ionotropic receptor delta type subunit 2 [Source:VGNC Symbol;Acc:VGNC:98932]	K05207;K05207	0.015	0.011	0	0	0	0	0	0	0	0	0	0.047	0	0.047	0	0	0.034	0	0	0	0.320988	0.350475
ENSSSCG00000034987	IQANK1	IQ motif and ankyrin repeat containing 1 [Source:VGNC Symbol;Acc:VGNC:98813]	-	0	0	0	0	0	0	0	0	0.023	0	0.07	0	0.07	0	0.025	0	0	0	0	0	0.242105	0.350985
ENSSSCG00000036796	VWA7	von Willebrand factor A domain containing 7 [Source:VGNC Symbol;Acc:VGNC:94885]	-	0	0	0	0	0	0	0.036	0.029	0.034	0	0.046	0	0.046	0	0.012	0	0.013	0	0.087	0.04	0.5	0.351162
ENSSSCG00000015906	CSRNP3	cysteine and serine rich nuclear protein 3 [Source:VGNC Symbol;Acc:VGNC:96249]	-	0	0	0.029	0	0	0	0	0	0	0	0.043	0	0.043	0	0.023	0.007	0	0	0.007	0	0.3625	0.35169
ENSSSCG00000024058	SLC5A2	solute carrier family 5 member 2 [Source:VGNC Symbol;Acc:VGNC:93143]	-	0	0	0	0	0	0.064	0.021	0	0	0	0	0	0	0	0.02	0	0	0	0	0	4.25	0.352185
ENSSSCG00000012182	PCYT1B	phosphate cytidylyltransferase 1B, choline [Source:VGNC Symbol;Acc:VGNC:91237]	K00968;K00968;K00968;K00968	0	0.009	0	0.008	0.045	0	0	0	0.059	0	0	0	0	0	0	0	0.009	0	0	0.038	2.57447	0.352319
ENSSSCG00000003227	IGLON5	VTJ73917.1 Hypothetical predicted protein [Marmota monax]	-	0.226	0	0	0	0	0	0.109	0.043	0	0.039	0.438	0	0.438	0	0	0	0.26	0	0.143	0	0.429545	0.352531
ENSSSCG00000021479	RGS9BP	regulator of G protein signaling 9 binding protein [Source:VGNC Symbol;Acc:VGNC:92271]	-	0	0.061	0	0	0	0	0	0	0	0	0.056	0	0.056	0	0	0	0	0	0	0.258	0.194268	0.352532
ENSSSCG00000034604	CLEC3A	C-type lectin domain family 3 member A [Source:VGNC Symbol;Acc:VGNC:86753]	-	0.094	0	0	0	0	0	0.035	0	0	0	0	0	0	0	0	0.032	0	0	0	0	4.03125	0.352554
ENSSSCG00000009485	SLITRK1	SLIT and NTRK like family member 1 [Source:VGNC Symbol;Acc:VGNC:93206]	-	0	0.063	0.02	0.022	0	0	0	0	0.008	0	0	0.019	0	0.019	0	0	0.027	0	0	0	2.45652	0.352604
ENSSSCG00000030561	LMTK3	lemur tyrosine kinase 3 [Source:VGNC Symbol;Acc:VGNC:89769]	-	0	0	0.054	0	0.013	0.019	0	0	0	0.009	0	0.021	0	0.021	0	0	0	0	0	0	2.86667	0.353
ENSSSCG00000027019	CACNA2D3	calcium voltage-gated channel auxiliary subunit alpha2delta 3 [Source:VGNC Symbol;Acc:VGNC:86122]	K04860;K04860;K04860;K04860;K04860;K04860;K04860	0	0.024	0.013	0	0	0	0	0	0.065	0	0.011	0	0.011	0	0	0	0	0.024	0	0	2.91429	0.353772
ENSSSCG00000025869	CABP7	calcium binding protein 7 [Source:VGNC Symbol;Acc:VGNC:107372]	-	0	0	0.073	0.014	0	0	0.016	0.019	0	0	0	0	0	0	0.032	0.015	0	0	0	0	2.59574	0.354189
ENSSSCG00000048138	PERCC1	proline and glutamate rich with coiled coil 1 [Source:HGNC Symbol;Acc:HGNC:52293]	-	0.067	0	0	0	0	0.148	0	0.117	0.094	0	0	0	0	0	0	0.182	0	0	0	0	2.34066	0.354477
ENSSSCG00000017798	TMIGD1	transmembrane and immunoglobulin domain containing 1 [Source:VGNC Symbol;Acc:VGNC:94224]	-	0	0	0	0	0.09	0.055	0	0	0.097	0.065	0	0	0	0	0	0.051	0	0.171	0	0.226	0.471735	0.35493
ENSSSCG00000011850	MUC4	mucin 4, cell surface associated [Source:NCBI gene (formerly Entrezgene);Acc:100157344]	-	0.013	0	0	0	0.026	0	0	0	0	0	0	0.033	0	0.033	0.039	0.009	0	0	0.009	0	0.433333	0.354981
ENSSSCG00000007760	PRSS36	serine protease 36 [Source:HGNC Symbol;Acc:HGNC:26906]	-	0	0.016	0.053	0	0	0	0	0	0.015	0	0	0	0	0	0	0	0	0.016	0.014	0	2.8	0.355097
MSTRG.9261	Ctxn3	cortexin-3 [Dasypus novemcinctus]	-	0	0	0	0.025	0	0	0	0	0	0	0	0	0	0	0	0	0.03	0.06	0	0	0.277778	0.35592
ENSSSCG00000011995	CSNKA2IP	casein kinase 2 subunit alpha' interacting protein [Source:HGNC Symbol;Acc:HGNC:53637]	-	0	0	0	0	0	0	0	0.023	0	0	0	0	0	0	0	0	0.1	0.02	0	0	0.191667	0.356322
ENSSSCG00000029656	NDP	norrin cystine knot growth factor NDP [Source:VGNC Symbol;Acc:VGNC:90631]	-	0.029	0	0.121	0	0	0	0.064	0	0	0	0	0	0	0	0.021	0.059	0	0	0	0	2.675	0.356444
ENSSSCG00000015425	SLC26A5	solute carrier family 26 member 5 [Source:VGNC Symbol;Acc:VGNC:93030]	-	0.009	0.015	0	0	0	0	0	0	0	0	0	0	0	0	0	0	0.007	0	0	0	3.42857	0.356993
ENSSSCG00000031813	XKR4	XK related 4 [Source:VGNC Symbol;Acc:VGNC:98900]	-	0	0.006	0	0	0	0.006	0.053	0.007	0.011	0	0	0	0	0	0	0	0.013	0.018	0	0	2.67742	0.356993
ENSSSCG00000041846	Pol	ABR01162.1 endonuclease/reverse transcriptase [Sus scrofa]	-	0	0	0	0	0	0	0.02	0	0	0	0.064	0	0.064	0	0	0	0.02	0	0	0	0.238095	0.358168
ENSSSCG00000000934	LRRIQ1	leucine rich repeats and IQ motif containing 1 [Source:VGNC Symbol;Acc:VGNC:98091]	-	0	0	0	0	0	0.006	0	0	0	0.006	0	0	0	0	0	0	0.019	0	0	0	0.24	0.35886
ENSSSCG00000000598	SLC15A5	solute carrier family 15 member 5 [Source:VGNC Symbol;Acc:VGNC:92938]	-	0	0.021	0	0	0	0	0	0	0	0	0	0	0	0	0	0.056	0	0	0	0.023	0.265823	0.359767
ENSSSCG00000004615	WDR72	WD repeat domain 72 [Source:VGNC Symbol;Acc:VGNC:94938]	-	0	0	0	0	0	0	0.028	0	0.009	0	0	0	0	0	0	0.009	0	0	0	0	4.11111	0.360063
ENSSSCG00000011043	C1QL3	complement C1q like 3 [Source:VGNC Symbol;Acc:VGNC:95910]	-	0.019	0.028	0	0	0	0	0	0.015	0	0	0	0	0	0	0	0	0	0	0.012	0.015	2.2963	0.360919
ENSSSCG00000015086	TMPRSS4	transmembrane serine protease 4 [Source:VGNC Symbol;Acc:VGNC:94236]	K09635	0.019	0	0	0	0	0	0.027	0	0	0.014	0	0	0	0	0	0	0	0	0	0	3.28571	0.360962
ENSSSCG00000004520	MAPK4	mitogen-activated protein kinase 4 [Source:VGNC Symbol;Acc:VGNC:90004]	K06855	0	0.018	0.01	0	0	0.008	0.022	0	0	0.016	0	0	0	0	0.008	0	0.071	0	0.008	0.024	0.456693	0.362051
ENSSSCG00000004330	GJA10	gap junction protein alpha 10 [Source:VGNC Symbol;Acc:VGNC:88459]	-	0	0	0	0	0.037	0	0.056	0	0	0	0	0	0	0	0.085	0.026	0.059	0.029	0	0	0.467337	0.362506
ENSSSCG00000038312	OR10H4	XP_020940755.1 olfactory receptor 10H4-like [Sus scrofa]	K04257	0.06	0	0	0.075	0	0	0	0	0	0	0.042	0	0.042	0	0	0	0	0	0	0	3.21429	0.362992
ENSSSCG00000033191	BEAN1	brain expressed associated with NEDD4 1 [Source:VGNC Symbol;Acc:VGNC:85797]	K19324	0	0	0.013	0.01	0	0	0	0	0	0	0	0.052	0	0.052	0.024	0	0	0	0	0	0.302632	0.363058
ENSSSCG00000027409	TCF23	transcription factor 23 [Source:VGNC Symbol;Acc:VGNC:93820]	-	0	0	0.011	0	0	0	0	0	0	0	0.018	0	0.018	0	0	0	0	0	0.017	0	0.314286	0.3632
ENSSSCG00000050328	L1RE1	ABR01161.1 transposase [Sus scrofa]	-	0	0.026	0	0	0.042	0.04	0	0	0.052	0	0.048	0	0.048	0	0	0.032	0	0	0	0	2	0.364013
ENSSSCG00000044325	Pol	ABR01162.1 endonuclease/reverse transcriptase [Sus scrofa]	K23324	0	0	0.03	0.023	0.035	0.08	0	0	0	0	0	0	0	0	0	0.049	0.028	0	0	0	2.18182	0.36436
ENSSSCG00000015138	JHY	junctional cadherin complex regulator [Source:VGNC Symbol;Acc:VGNC:89283]	-	0	0	0	0	0	0.011	0	0	0	0	0	0	0	0	0.032	0	0.011	0	0	0	0.255814	0.365014
ENSSSCG00000031101	METTL21C	methyltransferase 21C, AARS1 lysine [Source:VGNC Symbol;Acc:VGNC:90159]	-	0	0	0	0	0.061	0.015	0	0	0	0	0	0	0	0	0	0	0	0	0	0.017	4.47059	0.365116
ENSSSCG00000000795	ADAMTS20	ADAM metallopeptidase with thrombospondin type 1 motif 20 [Source:VGNC Symbol;Acc:VGNC:85082]	-	0.005	0	0.006	0.031	0	0.014	0	0.008	0.006	0	0	0	0	0	0	0	0.02	0.015	0	0	2	0.366833
ENSSSCG00000033564	ZNF347	XP_020952926.1 zinc finger protein 347-like [Sus scrofa]	K09228	0	0	0.02	0.015	0	0.017	0	0.021	0.016	0.017	0	0.096	0	0.096	0	0.032	0.037	0	0	0	0.489011	0.36775
ENSSSCG00000014233	ZNF474	XP_020940340.1 zinc finger protein 474 [Sus scrofa]	-	0	0.034	0	0	0	0	0	0	0	0	0	0	0	0	0	0.01	0.091	0.022	0	0	0.276423	0.368214
ENSSSCG00000008703	ADRA2C	adrenoceptor alpha 2C [Source:VGNC Symbol;Acc:VGNC:85158]	K04140;K04140	0	0	0	0	0	0.06	0	0	0	0	0.115	0.033	0.115	0.033	0	0	0.032	0	0	0	0.333333	0.368367
ENSSSCG00000041974	L1RE1	ABR01161.1 transposase [Sus scrofa]	-	0	0.073	0	0	0	0	0	0	0	0.025	0.209	0	0.209	0	0.04	0	0	0	0	0	0.266423	0.370531
ENSSSCG00000040725	IL11	interleukin 11 [Source:VGNC Symbol;Acc:VGNC:89078]	K05417;K05417;K05417;K05417	0	0	0	0	0	0	0	0	0.033	0	0	0.038	0	0.038	0	0	0.073	0	0	0	0.297297	0.3706
ENSSSCG00000012975	SNX32	sorting nexin 32 [Source:VGNC Symbol;Acc:VGNC:93320]	K17920	0	0	0	0	0.019	0	0	0	0.026	0	0	0.06	0	0.06	0	0	0	0.068	0	0	0.351562	0.370614
ENSSSCG00000025667	FBXO2	F-box protein 2 [Source:VGNC Symbol;Acc:VGNC:88034]	K10099;K10099	0	0	0	0.09	0	0.07	0.07	0	0	0	0.067	0	0.067	0	0	0	0.037	0	0	0	2.21154	0.371313
ENSSSCG00000031722	OR2AP1	XP_020946891.1 LOW QUALITY PROTEIN: olfactory receptor 2AP1-like [Sus scrofa]	K04257	0	0	0.227	0.057	0.088	0	0	0	0	0	0	0	0	0	0	0	0.07	0	0	0.073	2.6014	0.37136
ENSSSCG00000017834	CCDC92B	coiled-coil domain containing 92B [Source:HGNC Symbol;Acc:HGNC:52279]	-	0	0.008	0	0	0	0	0	0	0	0	0	0	0	0	0.008	0	0	0	0.021	0	0.275862	0.373891
ENSSSCG00000049883	TRBV12-3	AAT98178.1 T cell receptor beta, partial [Sus scrofa]	K10785;K10785;K10785;K10785;K10785;K10785;K10785;K10785;K10785;K10785;K10785;K10785;K10785;K10785;K10785;K10785;K10785;K10785;K10785;K10785;K10785;K10785;K10785;K10785;K10785;K10785;K10785;K10785;K10785	0	0.03	0.033	0	0	0	0.114	0.068	0.081	0.027	0	0	0	0	0	0.132	0	0	0	0	2.05031	0.374527
ENSSSCG00000047791	Pol	ABR01162.1 endonuclease/reverse transcriptase [Sus scrofa]	K04810;K04810	0	0	0	0	0	0.058	0	0	0	0	0.044	0.021	0.044	0.021	0	0	0.016	0	0.028	0.017	0.460317	0.374859
ENSSSCG00000004436	COL10A1	collagen type X alpha 1 chain [Source:VGNC Symbol;Acc:VGNC:86861]	K19479	0	0	0	0	0	0.013	0.065	0.015	0	0	0	0.029	0	0.029	0	0	0	0	0	0	3.2069	0.376797
MSTRG.14742	SMIM40	small integral membrane protein 40 [Oryx dammah]	-	0	0.078	0	0.063	0	0	0	0	0	0	0	0	0	0	0.3	0.138	0	0	0	0	0.321918	0.378499
ENSSSCG00000036461	CACNG5	calcium voltage-gated channel auxiliary subunit gamma 5 [Source:VGNC Symbol;Acc:VGNC:86128]	K04870;K04870;K04870;K04870;K04870;K04870;K04870	0	0	0	0	0	0.022	0	0.013	0	0.011	0	0	0	0	0	0	0	0	0	0	3.18182	0.378635
ENSSSCG00000004909	CPLX4	complexin 4 [Source:VGNC Symbol;Acc:VGNC:86946]	K15295	0	0	0	0	0	0	0.086	0	0	0.246	0	0	0	0	0	0	0	0	0.078	0	0.265432	0.379022
ENSSSCG00000003080	IGSF23	immunoglobulin superfamily member 23 [Source:VGNC Symbol;Acc:VGNC:89066]	-	0	0	0	0	0.073	0	0	0.022	0.018	0	0	0	0	0	0.074	0	0.137	0	0.05	0	0.43295	0.380079
ENSSSCG00000017109	ADAMTS16	ADAM metallopeptidase with thrombospondin type 1 motif 16 [Source:VGNC Symbol;Acc:VGNC:85078]	-	0.012	0	0.02	0.008	0.012	0	0	0	0	0.043	0	0	0	0	0	0	0.047	0.019	0	0	0.477064	0.380488
ENSSSCG00000032672	RAB9B	RAB9B, member RAS onco family [Source:VGNC Symbol;Acc:VGNC:98278]	K07900;K07900	0	0	0	0	0	0	0	0.026	0	0	0.01	0	0.01	0	0	0.03	0.012	0	0.01	0	0.419355	0.38074
ENSSSCG00000006216	TRIM55	tripartite motif containing 55 [Source:VGNC Symbol;Acc:VGNC:94420]	-	0	0	0.02	0	0	0	0	0	0.029	0	0	0	0	0	0	0	0	0	0.016	0	3.0625	0.382768
ENSSSCG00000034940	IFN-DELTA-9	interferon-delta-9 [Source:NCBI gene (formerly Entrezgene);Acc:100153721]	-	0	0.157	0	0	0.099	0	0	0	0	0	0	0	0	0	0	0	0	0	0	0.083	3.08434	0.384611
ENSSSCG00000041356	H2BC20P	XP_042635157.1 LOW QUALITY PROTEIN: putative histone H2B type 2-D [Catharus ustulatus]	K11252;K11252;K11252;K11252	0	0	0.054	0	0	0	0.013	0	0	0	0	0.072	0	0.072	0	0.036	0.014	0.027	0	0	0.449664	0.386001
ENSSSCG00000005922	smpd5	XP_020946017.1 sphingomyelin phosphodiesterase 5 [Sus scrofa]	-	0	0	0	0.02	0	0	0	0	0.022	0	0	0.051	0	0.051	0	0	0.024	0	0.021	0	0.4375	0.387338
ENSSSCG00000046786	OR56A4	olfactory receptor family 56 subfamily A member 4 [Source:HGNC Symbol;Acc:HGNC:14791]	K04257	0	0	0	0.038	0	0	0	0.157	0	0	0	0.049	0	0.049	0	0	0	0	0	0	3.97959	0.387442
ENSSSCG00000017459	KRT20	keratin 20 [Source:VGNC Symbol;Acc:VGNC:99009]	K07604;K07604	0	0	0	0	0.058	0	0	0	0.041	0	0.584	0	0.584	0	0	0	0.015	0	0	0.016	0.160976	0.390251
ENSSSCG00000006073	OSR2	odd-skipped related transciption factor 2 [Source:VGNC Symbol;Acc:VGNC:91084]	-	0	0	0	0.021	0	0.09	0	0	0.023	0	0.024	0	0.024	0	0	0	0	0.026	0	0	2.68	0.390451
ENSSSCG00000035377	RNASE2	XP_005658610.3 non-secretory ribonuclease-like [Sus scrofa]	-	0	0	0	0	0	0	0	0.105	0.168	0	0	0	0	0	0.445	0.163	0.093	0	0	0	0.389444	0.391163
ENSSSCG00000009444	OLFM4	olfactomedin 4 [Source:HGNC Symbol;Acc:HGNC:17190]	-	0	0.08	0.02	0	0.281	0.274	0.104	0	0.083	0	5.127	0	5.127	0	0.087	0.084	0.048	0	0	0	0.157501	0.39131
ENSSSCG00000016153	UNC80	unc-80 homolog, NALCN channel complex subunit [Source:VGNC Symbol;Acc:VGNC:96134]	-	0	0	0.009	0	0	0	0	0.004	0	0	0.007	0	0.007	0	0.008	0.014	0	0	0	0	0.448276	0.391831
ENSSSCG00000033507	ASCL2	achaete-scute family bHLH transcription factor 2 [Source:VGNC Symbol;Acc:VGNC:85572]	-	0	0	0	0	0	0	0	0	0.076	0	0.076	0	0.076	0	0	0.037	0	0	0.072	0	0.410811	0.392274
ENSSSCG00000014570	NRIP3	nuclear receptor interacting protein 3 [Source:HGNC Symbol;Acc:HGNC:1167]	-	0	0	0.012	0.009	0.014	0	0.022	0	0	0.062	0.01	0	0.01	0	0.011	0	0.035	0	0	0	0.483051	0.392738
ENSSSCG00000014643	OR56A3	XP_020958316.1 olfactory receptor 56A3 [Sus scrofa]	K04257	0	0	0	0	0	0	0	0.052	0	0	0	0	0	0	0.133	0	0	0.046	0	0	0.290503	0.393564
ENSSSCG00000042129	OR2L13	XP_020940734.1 olfactory receptor 2L13 [Sus scrofa]	K04257	0	0	0	0	0	0.006	0	0	0	0.006	0	0	0	0	0	0	0.013	0	0	0	0.315789	0.395319
ENSSSCG00000016187	CATIP	ciliosis associated TTC17 interacting protein [Source:VGNC Symbol;Acc:VGNC:96062]	-	0	0	0	0.026	0.12	0	0	0	0	0.116	0.058	0.168	0.058	0.168	0	0	0	0	0	0	0.426901	0.395319
ENSSSCG00000026594	Sult6b1	XP_005655719.1 sulfotransferase 6B1-like [Sus scrofa]	-	0	0	0	0	0	0	0.02	0	0	0	0	0	0	0	0.04	0	0	0.021	0	0	0.327869	0.398212
ENSSSCG00000020736	ADD2	adducin 2 [Source:VGNC Symbol;Acc:VGNC:85117]	-	0.033	0.038	0.055	0	0	0	0	0	0	0	0	0.053	0	0.053	0	0	0	0	0	0	2.37736	0.398364
ENSSSCG00000001637	GUCA1B	guanylate cyclase activator 1B [Source:VGNC Symbol;Acc:VGNC:88747]	K08328	0	0	0.055	0	0	0	0.024	0	0	0	0	0	0	0	0	0	0.025	0	0	0	3.16	0.39975
ENSSSCG00000040328	NXNL1	nucleoredoxin like 1 [Source:VGNC Symbol;Acc:VGNC:90995]	-	0	0.011	0	0	0	0	0	0	0	0	0	0.011	0	0.011	0	0	0	0	0	0.023	0.323529	0.400065
ENSSSCG00000006053	BAALC	BAALC binder of MAP3K1 and KLF4 [Source:VGNC Symbol;Acc:VGNC:98736]	-	0	0	0	0	0.075	0	0	0	0	0	0.108	0	0.108	0	0	0.104	0	0	0	0	0.353774	0.401763
ENSSSCG00000018042	SLC47A2	solute carrier family 47 member 2 [Source:VGNC Symbol;Acc:VGNC:99044]	-	0	0	0	0	0.026	0	0	0	0.038	0	0.057	0.022	0.057	0.022	0.061	0	0	0	0	0	0.457143	0.402466
ENSSSCG00000021122	TPH2	tryptophan hydroxylase 2 [Source:VGNC Symbol;Acc:VGNC:94336]	K00502;K00502;K00502;K00502	0.053	0	0	0	0	0	0	0	0	0	0.062	0	0.062	0	0.039	0.012	0	0.013	0	0	0.420635	0.402715
ENSSSCG00000001650	PTCRA	pre T cell antigen receptor alpha [Source:VGNC Symbol;Acc:VGNC:91944]	K06056;K06056	0.047	0	0	0	0	0.035	0.208	0	0.033	0	0	0	0	0	0.07	0.032	0	0.036	0	0	2.34058	0.403415
ENSSSCG00000037291	ELAVL4	ELAV like RNA binding protein 4 [Source:VGNC Symbol;Acc:VGNC:97047]	-	0.037	0	0	0	0	0	0	0	0	0.052	0.052	0	0.052	0	0	0	0	0	0	0	0.355769	0.403682
ENSSSCG00000031803	Supt20h	XP_001926564.3 LOW QUALITY PROTEIN: transcription factor SPT20 homolog [Sus scrofa]	K21245	0	0	0	0	0.038	0	0	0	0	0	0	0	0	0	0.029	0.105	0	0	0	0	0.283582	0.404109
ENSSSCG00000047173	L1RE1	KAB0378316.1 hypothetical protein FD755_009894 [Muntiacus reevesi]	-	0.028	0	0	0.009	0	0	0	0	0	0	0	0	0	0	0	0	0.011	0	0	0	3.36364	0.404743
ENSSSCG00000021818	ENOX1	ecto-NOX disulfide-thiol exchanger 1 [Source:VGNC Symbol;Acc:VGNC:87706]	-	0	0.016	0	0	0	0	0	0.018	0	0	0.028	0	0.028	0	0.03	0.014	0	0	0	0	0.472222	0.405137
ENSSSCG00000010015	OSBP2	oxysterol binding protein 2 [Source:VGNC Symbol;Acc:VGNC:91067]	-	0	0	0.08	0	0	0	0	0	0	0	0	0	0	0	0	0	0	0	0.011	0	7.27273	0.405462
ENSSSCG00000043735	Pol	ABR01162.1 endonuclease/reverse transcriptase [Sus scrofa]	-	0	0.002	0	0	0	0	0	0.001	0	0	0	0	0	0	0	0	0	0	0	0.001	3	0.406354
ENSSSCG00000005089	SIX4	SIX homeobox 4 [Source:VGNC Symbol;Acc:VGNC:92895]	K15615	0	0	0	0	0	0.014	0.007	0	0	0	0	0	0	0	0	0	0	0.007	0	0	3	0.406354
ENSSSCG00000009278	FGF9	fibroblast growth factor 9 [Source:VGNC Symbol;Acc:VGNC:103943]	K04358;K04358;K04358;K04358;K04358;K04358;K04358;K04358;K04358;K04358;K04358	0	0	0	0	0	0.035	0	0	0	0	0	0	0	0	0	0.065	0	0.037	0	0	0.343137	0.408035
ENSSSCG00000010782	OR13A1	XP_020929394.1 olfactory receptor 13A1-like [Sus scrofa]	K04257	0	0.045	0	0	0	0	0	0.102	0	0	0	0.048	0	0.048	0	0	0	0	0	0	3.0625	0.408205
ENSSSCG00000011543	LHFPL4	LHFPL tetraspan subfamily member 4 [Source:VGNC Symbol;Acc:VGNC:89707]	-	0	0.021	0.011	0	0	0	0	0	0.009	0.01	0	0	0	0	0	0.009	0	0	0	0	2.15789	0.408499
ENSSSCG00000046505	L1RE1	ABR01161.1 transposase [Sus scrofa]	-	0	0.077	0	0.089	0	0.09	0	0	0	0.038	0	0	0	0	0	0	0	0.086	0	0	2.06452	0.411713
ENSSSCG00000037535	SLC34A1	solute carrier family 34 member 1 [Source:VGNC Symbol;Acc:VGNC:93064]	K14683;K14683	0	0	0	0	0	0.146	0	0	0.015	0	0	0	0	0	0.171	0.015	0	0.083	0	0.089	0.449721	0.412377
ENSSSCG00000017585	SAMD14	sterile alpha motif domain containing 14 [Source:VGNC Symbol;Acc:VGNC:92566]	-	0	0	0	0.023	0	0	0.014	0	0	0	0	0	0	0	0.013	0	0	0	0	0	2.84615	0.412492
ENSSSCG00000040379	IGKV5-2	KAB1256819.1 Immunoglobulin kappa variable 5-2 [Camelus dromedarius]	-	0	0	0	0	0	0	0.01	0	0.019	0	0	0	0	0	0.01	0	0	0	0	0	2.9	0.414123
ENSSSCG00000022175	MYH15	myosin heavy chain 15 [Source:VGNC Symbol;Acc:VGNC:103998]	-	0.01	0	0	0	0	0	0	0	0.014	0.034	0	0	0	0	0.007	0	0.015	0	0	0	0.428571	0.417417
MSTRG.3491	XIRP1	xin actin-binding repeat-containing protein 1 [Sus scrofa]	-	0.041	0	0	0.249	0	0	0.009	0.005	0	0.008	0.013	0	0.013	0	0.027	0	0.019	0	0.006	0.025	3.10204	0.41742
ENSSSCG00000032855	L1RE1	ABR01161.1 transposase [Sus scrofa]	-	0	0	0.026	0	0	0	0	0	0.016	0	0.015	0	0.015	0	0	0	0	0	0	0	2.8	0.417627
ENSSSCG00000048278	L1RE1	ABR01161.1 transposase [Sus scrofa]	-	0	0	0	0	0	0	0	0.017	0.007	0	0	0	0	0	0	0	0	0	0	0.008	3	0.419145
ENSSSCG00000038153	PACRG	parkin coregulated [Source:VGNC Symbol;Acc:VGNC:91138]	-	0	0	0	0	0.058	0	0	0	0.042	0.042	0	0	0	0	0.356	0	0	0	0	0	0.251256	0.419411
ENSSSCG00000002028	CMTM5	CKLF like MARVEL transmembrane domain containing 5 [Source:VGNC Symbol;Acc:VGNC:86805]	-	0	0	0.018	0	0	0	0.095	0	0	0	0.025	0	0.025	0	0.007	0	0	0	0	0	3.53125	0.419417
ENSSSCG00000036429	OR13A1	XP_020928768.1 olfactory receptor 13A1-like [Sus scrofa]	K04257	0	0	0.038	0.04	0	0	0.02	0.032	0	0.156	0.018	0	0.018	0	0.007	0.049	0.02	0	0	0.012	0.496183	0.420113
ENSSSCG00000037534	OPCML	opioid binding protein/cell adhesion molecule like [Source:VGNC Symbol;Acc:VGNC:91047]	-	0.009	0.014	0	0	0	0.007	0	0	0	0.013	0	0	0	0	0	0	0	0	0	0	2.30769	0.420772
ENSSSCG00000049439	L1RE1	XP_028869772.1 LINE-1 type transposase domain-containing 1-like protein [Babesia ovata]	-	0	0.008	0.011	0	0	0	0	0	0	0	0.015	0	0.015	0	0.008	0	0.016	0	0	0	0.487179	0.420845
ENSSSCG00000016082	BOLL	boule homolog, RNA binding protein [Source:VGNC Symbol;Acc:VGNC:95610]	-	0	0.011	0	0	0	0	0	0	0	0	0	0	0	0	0	0.02	0	0	0	0.011	0.354839	0.421233
ENSSSCG00000045715	Pol	ABR01162.1 endonuclease/reverse transcriptase [Sus scrofa]	-	0	0	0	0.038	0	0	0.025	0	0.019	0	0	0.081	0	0.081	0.027	0	0	0.058	0	0	0.493976	0.422978
ENSSSCG00000036017	LILRA2	XP_013846135.1 leukocyte immunoglobulin-like receptor subfamily A member 2 isoform X3 [Sus scrofa]	K06512;K06512	0	0	0	0	0	0	0	0.087	0.035	0	0	0	0	0	0	0	0	0	0	0.041	2.97561	0.423242
ENSSSCG00000032826	KCTD16	potassium channel tetramerization domain containing 16 [Source:VGNC Symbol;Acc:VGNC:89395]	-	0	0.068	0	0.028	0	0	0	0.038	0	0	0	0	0	0	0	0.03	0.034	0	0	0	2.09375	0.423567
ENSSSCG00000028497	SAMD7	sterile alpha motif domain containing 7 [Source:VGNC Symbol;Acc:VGNC:92570]	-	0	0	0	0	0	0	0	0.029	0.235	0.024	0	0	0	0	0	0	0	0	0.045	0	3.82609	0.424834
ENSSSCG00000020884	GPR179	G protein-coupled receptor 179 [Source:VGNC Symbol;Acc:VGNC:88619]	-	0	0	0.006	0.009	0.021	0	0	0	0	0	0.005	0	0.005	0	0	0	0	0.011	0	0	2.25	0.425449
ENSSSCG00000013505	FSD1	fibronectin type III and SPRY domain containing 1 [Source:VGNC Symbol;Acc:VGNC:88251]	-	0	0.024	0	0	0	0	0.046	0	0	0	0	0.025	0	0.025	0	0	0	0	0	0	2.8	0.426467
ENSSSCG00000047586	Pol	ELR48604.1 hypothetical protein M91_19605 [Bos mutus]	-	0	0	0	0	0	0	0.014	0.008	0	0	0	0	0	0	0	0	0.008	0	0	0	2.75	0.427742
ENSSSCG00000032228	C8orf89	chromosome 4 C8orf89 homolog [Source:VGNC Symbol;Acc:VGNC:98743]	-	0	0	0.018	0	0	0	0.038	0	0.056	0	0	0	0	0	0	0	0.02	0.033	0	0	2.11321	0.428429
ENSSSCG00000003662	NT5C1A	5'-nucleotidase, cytosolic IA [Source:VGNC Symbol;Acc:VGNC:90919]	K01081;K01081;K01081;K01081	0.024	0	0	0	0	0	0	0.028	0.006	0	0	0	0	0	0	0	0.006	0	0	0.02	2.23077	0.429136
ENSSSCG00000006858	OLFM3	olfactomedin 3 [Source:VGNC Symbol;Acc:VGNC:91033]	-	0	0	0	0	0	0	0	0	0.077	0	0	0	0	0	0	0	0.283	0	0	0.03	0.246006	0.429573
ENSSSCG00000013865	NWD1	NACHT and WD repeat domain containing 1 [Source:VGNC Symbol;Acc:VGNC:90991]	-	0	0	0	0.006	0	0.013	0	0.009	0	0	0	0.007	0	0.007	0.046	0	0.014	0	0	0	0.41791	0.429872
ENSSSCG00000007212	C20orf96	chromosome 17 C20orf96 homolog [Source:VGNC Symbol;Acc:VGNC:95790]	-	0.043	0	0.182	0	0	0.032	0	0	0.03	0	0	0	0	0	0.096	0.029	0	0	0	0	2.296	0.43304
ENSSSCG00000037497	SPATA31D1	XP_020920965.1 spermatogenesis-associated protein 31D1-like [Sus scrofa]	-	0	0.01	0	0	0	0.009	0	0.023	0	0	0	0	0	0	0	0.018	0	0	0	0	2.33333	0.43599
ENSSSCG00000000668	APOBEC1	apolipoprotein B mRNA editing enzyme catalytic subunit 1 [Source:VGNC Symbol;Acc:VGNC:85418]	-	0.026	0.02	0	0	0	0	0	0	0	0	0	0.021	0	0.021	0.019	0	0.061	0	0	0	0.455446	0.436979
ENSSSCG00000034701	CALY	calcyon neuron specific vesicular protein [Source:VGNC Symbol;Acc:VGNC:86152]	K15493	0	0	0.007	0	0	0	0	0	0	0	0	0	0	0	0	0	0	0	0.036	0	0.194444	0.440657
ENSSSCG00000042912	Pol	ABR01162.1 endonuclease/reverse transcriptase [Sus scrofa]	-	0	0	0.022	0.016	0	0.098	0.017	0	0	0	0.019	0	0.019	0	0.022	0	0.04	0.352	0	0	0.353349	0.444828
ENSSSCG00000017176	AANAT	aralkylamine N-acetyltransferase [Source:HGNC Symbol;Acc:HGNC:19]	K00669;K00669	0	0	0	0	0	0.039	0.079	0	0	0	0	0	0	0	0	0	0	0	0	0.044	2.68182	0.444961
ENSSSCG00000010733	NKX1-2	NK1 homeobox 2 [Source:VGNC Symbol;Acc:VGNC:90766]	-	0	0	0.1	0	0	0	0	0.104	0	0	0	0	0	0	0	0.081	0	0	0	0	2.51852	0.445969
ENSSSCG00000046747	DNAH3	XP_020942162.1 LOW QUALITY PROTEIN: dynein heavy chain 3, axonemal [Sus scrofa]	K10408;K10408;K10408	0	0	0	0.013	0	0.031	0	0	0	0	0	0	0	0	0.016	0	0	0	0	0	2.75	0.446191
ENSSSCG00000010023	PLA2G3	phospholipase A2 group III [Source:VGNC Symbol;Acc:VGNC:91494]	K01047;K01047;K01047;K01047;K01047;K01047;K01047;K01047;K01047;K01047	0.027	0	0	0	0	0	0	0	0	0	0	0.022	0	0.022	0	0.052	0	0	0	0	0.364865	0.446787
ENSSSCG00000017299	MARCHF10	membrane associated ring-CH-type finger 10 [Source:VGNC Symbol;Acc:VGNC:90017]	-	0	0	0	0	0	0.014	0	0.016	0.039	0	0	0	0	0	0	0	0	0	0	0.03	2.3	0.44895
ENSSSCG00000000789	CNTN1	contactin 1 [Source:VGNC Symbol;Acc:VGNC:86848]	K06759	0	0	0.013	0	0.05	0	0	0	0	0	0	0.021	0	0.021	0	0	0	0	0	0	3	0.450441
ENSSSCG00000006196	SLCO5A1	solute carrier organic anion transporter family member 5A1 [Source:HGNC Symbol;Acc:HGNC:19046]	-	0	0	0.057	0	0	0	0	0	0	0.014	0	0	0	0	0.03	0	0.047	0	0.026	0	0.487179	0.450485
ENSSSCG00000049791	OR56B4	XP_003129512.1 olfactory receptor 688-like [Sus scrofa]	K04257	0.058	0.022	0	0	0	0	0	0	0	0.365	0	0	0	0	0	0	0	0	0	0	0.219178	0.452127
ENSSSCG00000038215	Col6a4	XP_020927155.1 LOW QUALITY PROTEIN: collagen alpha-4(VI) chain-like [Sus scrofa]	K06238;K06238;K06238;K06238;K06238	0.06	0.2	0.205	0.007	0.057	0.027	0.011	0.103	0.1	0	0.129	0	0.129	0	2.467	0	0.042	0	0.014	0.006	0.289691	0.453356
ENSSSCG00000031143	CCNE1	XP_005653322.2 G1/S-specific cyclin-E1 [Sus scrofa]	K06626;K06626;K06626;K06626;K06626;K06626;K06626;K06626;K06626;K06626;K06626;K06626;K06626;K06626;K06626;K06626;K06626;K06626	0	0	0.535	0	0.201	0	0	0	0.131	0.079	0	0.041	0	0.041	0	0	0.229	0.069	0	0	2.07416	0.45524
ENSSSCG00000006173	GDAP1	ganglioside induced differentiation associated protein 1 [Source:VGNC Symbol;Acc:VGNC:88394]	-	0	0	0.013	0	0	0	0	0	0	0	0	0	0	0	0.011	0	0	0.023	0	0	0.382353	0.456051
ENSSSCG00000035965	AQP4	aquaporin 4 [Source:VGNC Symbol;Acc:VGNC:85432]	K09866;K09866	0.011	0	0	0	0.04	0	0	0	0.008	0	0.039	0	0.039	0	0	0.084	0.009	0	0	0	0.44697	0.45612
ENSSSCG00000013892	KCNN1	potassium calcium-activated channel subfamily N member 1 [Source:VGNC Symbol;Acc:VGNC:89379]	K04942;K04942	0	0	0	0	0	0	0	0.022	0	0	0	0.038	0	0.038	0.019	0	0	0	0	0	0.385965	0.457018
ENSSSCG00000015253	NTM	neurotrimin [Source:VGNC Symbol;Acc:VGNC:98164]	-	0	0	0	0	0.02	0	0	0	0	0	0	0	0	0	0	0	0.091	0	0	0	0.21978	0.457128
ENSSSCG00000012941	SLC29A2	solute carrier family 29 member 2 [Source:VGNC Symbol;Acc:VGNC:93043]	K15014	0	0	0	0	0	0.049	0	0	0	0	0.031	0	0.031	0	0	0.015	0	0.067	0	0	0.433628	0.461329
ENSSSCG00000050619	IFNA1	interferon, alpha 1 [Source:NCBI gene (formerly Entrezgene);Acc:397686]	K05414;K05414;K05414;K05414;K05414;K05414;K05414;K05414;K05414;K05414;K05414;K05414;K05414;K05414;K05414;K05414;K05414;K05414;K05414;K05414;K05414;K05414;K05414;K05414;K05414	0	0	0	0	0	0.069	0	0	0	0	0.099	0.07	0.099	0.07	0	0	0	0	0	0	0.408284	0.463544
ENSSSCG00000048016	Lire1	KAB0378316.1 hypothetical protein FD755_009894 [Muntiacus reevesi]	-	0	0	0	0.038	0	0	0	0	0	0.021	0	0	0	0	0	0.041	0	0	0.02	0	0.463415	0.464076
ENSSSCG00000005992	SHAS2	hyaluronan synthase 2 [Source:NCBI gene (formerly Entrezgene);Acc:397120]	-	0	0	0	0	0	0	0	0.024	0	0	0.018	0.011	0.018	0.011	0	0	0.022	0	0	0	0.470588	0.464141
ENSSSCG00000013374	KCNC1	potassium voltage-gated channel subfamily C member 1 [Source:VGNC Symbol;Acc:VGNC:89332]	-	0	0	0	0.01	0	0	0.035	0	0	0	0.033	0.041	0.033	0.041	0	0.016	0	0	0	0	0.5	0.465917
ENSSSCG00000046959	Pol	KAF4013015.1 hypothetical protein G4228_004600 [Cervus hanglu yarkandensis]	K06464;K06464;K06464;K06464;K06464;K06464;K06464;K06464;K06464;K06464;K06464;K06464;K06464;K06464;K06464;K06464;K06464;K06464;K06464	0	0	0	0	0	0	0	0.008	0	0	0.013	0	0.013	0	0	0	0.007	0	0	0	0.4	0.466908
ENSSSCG00000006025	PKHD1L1	XP_020944671.1 LOW QUALITY PROTEIN: fibrocystin-L [Sus scrofa]	-	0	0.019	0	0	0	0	0	0.022	0	0	0	0	0	0	0	0.034	0.058	0	0	0	0.445652	0.470831
ENSSSCG00000043559	OR2D3	XP_003482562.1 olfactory receptor 2D3-like [Sus scrofa]	K04257	0	0	0	0.034	0	0	0	0	0	0	0	0.045	0	0.045	0	0	0	0	0.036	0	0.419753	0.472067
ENSSSCG00000044832	Pol	ABR01162.1 endonuclease/reverse transcriptase [Sus scrofa]	-	0	0.025	0	0	0	0	0.061	0	0	0	0	0	0	0	0	0	0	0.034	0	0	2.52941	0.477926
ENSSSCG00000036741	PITX1	paired like homeodomain 1 [Source:VGNC Symbol;Acc:VGNC:100326]	-	0.015	0	0	0	0	0	0.109	0.013	0	0.042	0	0	0	0	0	0	0.012	0	0	0	2.53704	0.481201
ENSSSCG00000037044	NME9	NME/NM23 family member 9 [Source:VGNC Symbol;Acc:VGNC:90796]	-	0	0	0	0.025	0	0	0	0	0	0	0	0	0	0	0	0.027	0.031	0	0	0	0.431034	0.48243
ENSSSCG00000001895	CPLX3	complexin 3 [Source:VGNC Symbol;Acc:VGNC:86945]	K15295	0	0	0	0.073	0	0	0.029	0.034	0	0	0	0.064	0	0.064	0	0	0	0	0	0	2.125	0.482466
ENSSSCG00000035988	FEV	FEV transcription factor, ETS family member [Source:VGNC Symbol;Acc:VGNC:95458]	K09437	0	0	0	0	0	0	0	0	0.055	0	0	0	0	0	0	0	0	0	0.21	0	0.261905	0.485506
ENSSSCG00000048942	Pol	ABR01162.1 endonuclease/reverse transcriptase [Sus scrofa]	-	0.157	0	0	0	0.114	0	0	0	0	0	0.043	0	0.043	0	0.049	0	0	0.041	0	0	2.03759	0.487091
ENSSSCG00000002077	TRAV18	XP_020954933.1 uncharacterized protein LOC102165774 [Sus scrofa]	K10784;K10784;K10784;K10784;K10784;K10784;K10784;K10784;K10784;K10784;K10784;K10784;K10784;K10784;K10784;K10784;K10784;K10784;K10784;K10784;K10784;K10784;K10784;K10784;K10784;K10784;K10784;K10784;K10784	0	0	0	0	0	0	0.061	0.072	0	0.058	0	0	0	0	0	0	0	0	0	0	2.2931	0.488164
ENSSSCG00000035066	MYOC	myocilin [Source:VGNC Symbol;Acc:VGNC:90535]	-	0.396	0.081	0	0	0.025	0	0	0	0	0.018	0	0.15	0	0.15	0.019	0	0.02	0	0	0	2.42512	0.48983
ENSSSCG00000029865	GRM5	glutamate metabotropic receptor 5 [Source:VGNC Symbol;Acc:VGNC:88703]	K04604;K04604;K04604;K04604;K04604;K04604;K04604;K04604;K04604;K04604	0	0	0	0	0.009	0	0.007	0	0	0	0.007	0	0.007	0	0	0	0	0	0	0	2.28571	0.491314
ENSSSCG00000000582	IAPP	islet amyloid polypeptide [Source:VGNC Symbol;Acc:VGNC:89015]	K08039;K08039	0	0	0	0	0	0	0	0.071	0	0.114	0	0	0	0	0	0.055	0	0	0	0	0.420118	0.492831
ENSSSCG00000000216	ASIC1	acid sensing ion channel subunit 1 [Source:VGNC Symbol;Acc:VGNC:85578]	K04829	0	0.047	0.051	0.01	0	0.034	0	0	0	0	0	0.066	0	0.066	0	0	0.016	0.221	0	0	0.468647	0.494231
ENSSSCG00000009374	TPTE2	XP_020921230.1 LOW QUALITY PROTEIN: phosphatidylinositol 3,4,5-trisphosphate 3-phosphatase TPTE2 [Sus scrofa]	-	0.047	0	0.039	0	0	0	0	0	0	0	0	0.038	0	0.038	0	0	0	0	0	0	2.26316	0.4946
ENSSSCG00000046471	CC2D2B	coiled-coil and C2 domain containing 2B [Source:HGNC Symbol;Acc:HGNC:31666]	-	0	0	0	0	0	0	0	0.005	0	0	0.018	0	0.018	0	0	0	0	0	0	0	0.277778	0.496492
ENSSSCG00000015234	KIRREL3	kirre like nephrin family adhesion molecule 3 [Source:VGNC Symbol;Acc:VGNC:89482]	-	0	0	0	0.007	0.021	0.008	0	0	0	0	0	0	0	0	0	0	0	0	0	0.017	2.11765	0.497839
ENSSSCG00000047246	IRF4	TKC42389.1 hypothetical protein EI555_002445 [Monodon monoceros]	K09445	0	0	0	0	0.043	0.035	0	0	0	0	0	0	0	0	0	0	0	0.035	0	0	2.22857	0.502195
ENSSSCG00000047930	L1RE1	ABR01161.1 transposase [Sus scrofa]	-	0	0	0	0	0.029	0	0	0	0	0.1	0	0	0	0	0	0	0	0	0	0	0.29	0.505051
ENSSSCG00000049545	L1RE1	ABR01161.1 transposase [Sus scrofa]	-	0.026	0	0	0.013	0	0	0	0	0	0.017	0	0	0	0	0	0	0	0	0	0	2.29412	0.506782
ENSSSCG00000016285	ECEL1	endothelin converting enzyme like 1 [Source:VGNC Symbol;Acc:VGNC:96259]	-	0	0	0	0.01	0	0	0	0	0	0	0.034	0	0.034	0	0	0	0	0	0	0	0.294118	0.507954
ENSSSCG00000044022	Pol	ABR01162.1 endonuclease/reverse transcriptase [Sus scrofa]	-	0	0	0	0.005	0	0	0	0	0	0	0.006	0	0.006	0	0	0	0	0.005	0	0	0.454545	0.507954
ENSSSCG00000038148	PROKR1	prokineticin receptor 1 [Source:HGNC Symbol;Acc:HGNC:4524]	-	0	0	0	0.005	0	0	0	0	0	0	0	0.006	0	0.006	0	0	0	0	0.005	0	0.454545	0.507954
ENSSSCG00000040001	TNFRSF25	TNF receptor superfamily member 25 [Source:VGNC Symbol;Acc:VGNC:94266]	K05160	0	0.057	0	0	0.209	0	0	0	0	0	0	0.049	0	0.049	0	0	0	0	0	0.066	2.31304	0.508715
ENSSSCG00000011002	TMEM215	transmembrane protein 215 [Source:VGNC Symbol;Acc:VGNC:96279]	-	0	0	0.018	0	0	0	0	0	0	0	0	0	0	0	0	0.007	0	0.041	0	0	0.375	0.510046
ENSSSCG00000041749	L1RE1	ABR01161.1 transposase [Sus scrofa]	-	0	0	0.127	0	0	0	0	0	0	0	0.038	0	0.038	0	0	0	0	0	0	0	3.34211	0.511557
ENSSSCG00000034688	H4-I	XP_036894699.1 uncharacterized protein LOC118981932 [Sturnira hondurensis]	K11254;K11254;K11254;K11254	0	0	0	0	0	0	0	0.759	0	0	0	0.123	0	0.123	0	0	0	0	0	0.118	3.14938	0.513719
ENSSSCG00000038602	SOGA3	XP_020944125.1 protein SOGA3 [Sus scrofa]	-	0	0.007	0	0	0	0	0	0	0.006	0	0	0	0	0	0	0	0	0.006	0	0	2.16667	0.514954
ENSSSCG00000025754	ZGLP1	zinc finger GATA like protein 1 [Source:HGNC Symbol;Acc:HGNC:37245]	-	0	0.118	0	0	0	0	0	0	0	0.036	0	0	0	0	0	0	0	0	0	0	3.27778	0.515727
ENSSSCG00000033245	GLYATL3	glycine-N-acyltransferase like 3 [Source:VGNC Symbol;Acc:VGNC:88503]	-	0	0	0	0	0.04	0.017	0	0	0	0	0	0.025	0	0.025	0	0	0	0	0	0	2.28	0.518047
ENSSSCG00000017696	C17orf78	chromosome 12 C17orf78 homolog [Source:VGNC Symbol;Acc:VGNC:85926]	-	0	0	0	0.011	0	0	0	0.015	0	0	0	0	0	0	0	0.012	0	0	0	0	2.16667	0.51809
ENSSSCG00000032365	GPR87	G protein-coupled receptor 87 [Source:VGNC Symbol;Acc:VGNC:88639]	-	0	0	0	0	0	0	0.009	0	0	0	0	0	0	0	0	0	0.029	0	0	0	0.310345	0.519478
ENSSSCG00000005463	SHOC1	shortage in chiasmata 1 [Source:VGNC Symbol;Acc:VGNC:92857]	-	0	0	0	0	0	0	0.029	0	0	0	0	0	0	0	0	0.009	0	0	0	0	3.22222	0.519478
ENSSSCG00000050468	L1RE1	ABR01161.1 transposase [Sus scrofa]	-	0	0	0	0.005	0.008	0	0	0	0	0	0	0.006	0	0.006	0	0	0	0	0	0	2.16667	0.523184
ENSSSCG00000040820	KIAA1210	XP_020935852.1 uncharacterized protein KIAA1210 homolog [Sus scrofa]	-	0	0	0	0	0	0.006	0	0	0	0	0	0	0	0	0	0	0.019	0	0	0	0.315789	0.523374
ENSSSCG00000042709	Pol	KAF6298850.1 hypothetical protein mRhiFer1_008905 [Rhinolophus ferrumequinum]	-	0	0	0	0	0	0	0.008	0	0	0	0	0.009	0	0.009	0	0.008	0	0	0	0	0.470588	0.52415
MSTRG.17399	Pol	endonuclease/reverse transcriptase [Sus scrofa]	-	0	0.18	0.211	0	0.212	0	0	0	0	0	1.305	0	1.305	0	0	0	0.163	0	0	0	0.410763	0.524582
ENSSSCG00000009867	TBX5	T-box transcription factor 5 [Source:VGNC Symbol;Acc:VGNC:93804]	-	0	0.024	0.024	0	0	0.021	0.092	0	0	0	0	0	0	0	0.398	0	0	0	0	0.025	0.380615	0.527593
ENSSSCG00000033364	Pol	ABR01162.1 endonuclease/reverse transcriptase [Sus scrofa]	K04810;K04810	0	0	0.037	0	0	0	0	0	0	0.115	0	0	0	0	0	0	0	0	0	0	0.321739	0.527648
ENSSSCG00000023451	KCNK2	potassium two pore domain channel subfamily K member 2 [Source:VGNC Symbol;Acc:VGNC:89369]	K04913;K04913;K04913	0	0.014	0	0	0	0.041	0	0	0	0	0	0	0	0	0	0	0.024	0	0	0	2.29167	0.528028
ENSSSCG00000014957	C11orf97	chromosome 9 C11orf97 homolog [Source:VGNC Symbol;Acc:VGNC:86091]	-	0	0.047	0	0	0	0	0	0	0	0	0	0	0	0	0.052	0	0.047	0	0	0	0.474747	0.528425
ENSSSCG00000014843	CHRDL2	chordin like 2 [Source:VGNC Symbol;Acc:VGNC:86663]	-	0	0.029	0	0	0	0	0	0	0	0	0	0.032	0	0.032	0.029	0	0	0	0	0	0.47541	0.529108
ENSSSCG00000044698	ZNF677	XP_020952927.1 protein ZNF738-like [Sus scrofa]	K09228	0	0	0	0	0	0	0.11	0	0.104	0	0	0	0	0	0	0.101	0	0	0	0.364	0.460215	0.530903
ENSSSCG00000033348	ISL2	ISL LIM homeobox 2 [Source:VGNC Symbol;Acc:VGNC:89226]	-	0	0	0	0	0	0	0.067	0	0	0	0	0	0	0	0.022	0	0	0	0	0	3.04545	0.532422
ENSSSCG00000035216	SPRED3	sprouty related EVH1 domain containing 3 [Source:VGNC Symbol;Acc:VGNC:93422]	-	0	0	0	0	0	0	0.097	0.038	0	0.061	0	0	0	0	0	0	0	0	0	0	2.21311	0.535471
ENSSSCG00000013044	FLRT1	fibronectin leucine rich transmembrane protein 1 [Source:VGNC Symbol;Acc:VGNC:88160]	-	0	0.007	0	0	0	0	0	0	0	0	0	0	0	0	0	0	0	0.021	0	0	0.333333	0.536024
ENSSSCG00000049009	Pol	ABR01162.1 endonuclease/reverse transcriptase [Sus scrofa]	-	0	0	0	0	0	0	0.024	0	0	0	0	0	0	0	0	0	0.008	0	0	0	3	0.536024
ENSSSCG00000033562	GJB7	gap junction protein beta 7 [Source:VGNC Symbol;Acc:VGNC:88467]	-	0	0	0	0	0	0	0.158	0	0	0	0	0	0	0	0.053	0	0	0	0	0	2.98113	0.537554
ENSSSCG00000008062	PRSS27	serine protease 27 [Source:VGNC Symbol;Acc:VGNC:91881]	-	0.048	0	0	0	0	0	0	0	0.033	0	0	0	0	0	0	0	0	0	0	0.039	2.07692	0.540878
ENSSSCG00000002134	RNASE10	ribonuclease A family member 10 (inactive) [Source:NCBI gene (formerly Entrezgene);Acc:396701]	-	0	0	0	0	0	0	0	0.014	0	0	0	0	0	0	0	0	0	0	0.041	0	0.341463	0.541932
ENSSSCG00000043717	Pol	ELR59381.1 hypothetical protein M91_14726 [Bos mutus]	-	0	0	0	0	0	0	0.021	0	0.02	0	0	0	0	0	0	0.02	0	0	0	0	2.05	0.542025
ENSSSCG00000048627	NPW	neuropeptide W [Source:NCBI gene (formerly Entrezgene);Acc:396680]	K23141	0	0	0	0	0	0	0	0	0.086	0	0	0	0	0	0	0.251	0	0	0	0	0.342629	0.542781
ENSSSCG00000040860	NMRK2	nicotinamide riboside kinase 2 [Source:VGNC Symbol;Acc:VGNC:90801]	K10524;K10524	0.039	0.045	0	0	0	0	0	0	0	0	0.041	0	0.041	0	0	0	0	0	0	0	2.04878	0.543081
ENSSSCG00000030830	IGLV3-19	ELR46561.1 Ig lambda chain V-III region SH, partial [Bos mutus]	-	0	0	0	0	0	0	0	0	0.408	0	0.14	0	0.14	0	0	0	0	0	0	0	2.91429	0.543151
ENSSSCG00000012557	NUP62CL	nucleoporin 62 C-terminal like [Source:VGNC Symbol;Acc:VGNC:104013]	K14306;K14306	0	0	0	0	0	0	0	0.179	0	0	0	0	0	0	0	0.139	0	0.234	0	0	0.479893	0.544146
ENSSSCG00000042257	VN1R4	AKL82263.1 vomeronasal receptor sV1RF5 [Sus scrofa]	-	0	0	0	0	0	0.044	0	0	0	0.127	0	0	0	0	0	0	0	0	0	0	0.346457	0.545574
ENSSSCG00000040022	ERICH4	glutamate rich 4 [Source:VGNC Symbol;Acc:VGNC:87773]	-	0	0	0	0	0	0	0.051	0	0	0	0.048	0.056	0.048	0.056	0	0	0	0	0	0	0.490385	0.545654
ENSSSCG00000046241	L1RE1	ABR01161.1 transposase [Sus scrofa]	-	0	0	0	0	0	0	0	0	0.023	0	0	0	0	0	0	0	0.008	0	0	0	2.875	0.546574
ENSSSCG00000005710	LAMC3	laminin subunit gamma 3 [Source:VGNC Symbol;Acc:VGNC:89626]	K06247;K06247;K06247;K06247;K06247;K06247;K06247;K06247	0	0	0.008	0	0	0	0	0	0	0	0	0	0	0	0	0	0	0	0	0.023	0.347826	0.546574
ENSSSCG00000036220	CTXN1	cortexin 1 [Source:VGNC Symbol;Acc:VGNC:87084]	-	0	0.018	0	0	0	0.031	0	0	0	0	0	0	0	0	0.02	0.085	0	0	0	0	0.466667	0.54849
ENSSSCG00000000650	CLEC1B	C-type lectin domain family 1 member B [Source:VGNC Symbol;Acc:VGNC:86751]	K10070	0	0	0	0	0.151	0	0	0	0	0	0	0	0	0	0	0.053	0	0	0	0	2.84906	0.548891
ENSSSCG00000006069	RGS22	regulator of G protein signaling 22 [Source:VGNC Symbol;Acc:VGNC:92265]	K10318	0	0	0	0	0	0.039	0	0	0	0	0	0.014	0	0.014	0	0	0	0	0	0	2.78571	0.554746
ENSSSCG00000005086	SIX6	SIX homeobox 6 [Source:VGNC Symbol;Acc:VGNC:92897]	-	0	0	0	0	0	0	0	0	0.009	0.009	0	0	0	0	0	0	0	0.009	0	0	0.5	0.554946
ENSSSCG00000029289	CST9	XP_003134352.1 cystatin-9 [Sus scrofa]	-	0	0	0	0	0.164	0	0	0	0	0	0.059	0	0.059	0	0	0	0	0	0	0	2.77966	0.555321
ENSSSCG00000033438	OR2Y1	XP_020939077.1 olfactory receptor 2Y1 [Sus scrofa]	K04257	0	0	0	0	0	0.044	0	0	0.042	0	0	0	0	0	0.134	0	0	0	0.04	0	0.494253	0.55639
ENSSSCG00000012531	Tceal5	XP_005657953.1 transcription elongation factor A protein-like 3 isoform X1 [Sus scrofa]	-	0	0	0	0	0.099	0	0	0	0	0	0	0.125	0	0.125	0.076	0	0	0	0	0	0.492537	0.556416
ENSSSCG00000050086	Pol	ABR01162.1 endonuclease/reverse transcriptase [Sus scrofa]	-	0	0	0	0	0	0	0.15	0	0	0	0	0.226	0	0.226	0	0	0.09	0	0	0	0.474684	0.557028
ENSSSCG00000014996	CASP12	XP_036716884.1 LOW QUALITY PROTEIN: inactive caspase-12-like [Balaenoptera musculus]	K04741;K04741;K04741;K04741;K04741;K04741;K04741;K04741	0	0	0	0	0.134	0	0	0	0	0	0.049	0	0.049	0	0	0	0	0	0	0	2.73469	0.559678
ENSSSCG00000047326	KRCC1	XP_006044649.2 zinc finger matrin-type protein 1-like [Bubalus bubalis]	-	0	0.011	0	0	0	0	0	0	0	0.03	0	0	0	0	0	0	0	0	0	0	0.366667	0.560412
ENSSSCG00000000106	KCNJ4	potassium inwardly rectifying channel subfamily J member 4 [Source:VGNC Symbol;Acc:VGNC:89358]	K04998;K04998	0.019	0	0	0	0	0	0	0	0	0.007	0	0	0	0	0	0	0	0	0	0	2.71429	0.561707
ENSSSCG00000023127	CTRB2	XP_003355797.1 chymotrypsinogen B2 [Sus scrofa]	K01310;K01310	0	0	0	0	0	0	0	0.16	0	0	0	0	0	0	0	0	0.059	0	0	0	2.71186	0.56195
ENSSSCG00000000516	KCNC2	potassium voltage-gated channel subfamily C member 2 [Source:VGNC Symbol;Acc:VGNC:89333]	-	0	0.017	0	0	0	0	0.016	0	0	0	0.007	0	0.007	0	0	0	0	0.068	0	0	0.44	0.562034
ENSSSCG00000028204	TREH	trehalase [Source:VGNC Symbol;Acc:VGNC:94382]	K01194;K01194	0	0	0	0	0	0	0.088	0	0	0	0.011	0	0.011	0	0.023	0	0	0	0	0	2.58824	0.562364
ENSSSCG00000042752	RP1	RP1 axonemal microtubule associated [Source:HGNC Symbol;Acc:HGNC:10263]	-	0	0	0	0	0.017	0	0	0	0	0	0	0	0	0	0.007	0.03	0	0	0	0	0.459459	0.56942
ENSSSCG00000042944	L1RE1	ABR01161.1 transposase [Sus scrofa]	-	0	0	0	0	0	0.036	0	0	0	0.014	0	0	0	0	0	0	0	0	0	0	2.57143	0.576887
ENSSSCG00000036441	PMP2	peripheral myelin protein 2 [Source:NCBI gene (formerly Entrezgene);Acc:100151890]	-	0.047	0	0	0	0	0	0	0	0	0	0	0	0	0	0.07	0.024	0	0	0	0	0.5	0.588967
ENSSSCG00000015821	ADRB3	adrenoceptor beta 3 [Source:NCBI gene (formerly Entrezgene);Acc:397356]	K04143;K04143;K04143;K04143;K04143;K04143;K04143;K04143	0	0	0	0.009	0	0	0.056	0	0	0.021	0	0	0	0	0	0	0	0.011	0	0	2.03125	0.589672
ENSSSCG00000036013	Try3	XP_020934119.1 trypsinogen isoform X1 [Sus scrofa]	K01312;K01312;K01312;K01312	0	0	0	0.017	0	0	0	0	0	0	0	0	0	0	0	0	0.007	0	0	0	2.42857	0.59399
ENSSSCG00000044964	L1RE1	ABR01161.1 transposase [Sus scrofa]	-	0	0	0	0	0	0.029	0	0	0	0	0	0	0	0	0	0	0	0	0	0.012	2.41667	0.595512
ENSSSCG00000041081	Pol	ABR01162.1 endonuclease/reverse transcriptase [Sus scrofa]	-	0	0	0	0	0	0	0	0	0.058	0	0	0	0	0	0	0	0	0	0.024	0	2.41667	0.595512
ENSSSCG00000032131	NCAN	neurocan [Source:VGNC Symbol;Acc:VGNC:90596]	-	0	0	0	0	0	0.014	0	0	0	0.006	0	0	0	0	0	0	0	0	0	0	2.33333	0.606629
ENSSSCG00000021132	PLD5	phospholipase D family member 5 [Source:VGNC Symbol;Acc:VGNC:96145]	-	0	0	0	0	0	0.016	0	0	0	0.007	0	0	0	0	0	0	0	0	0	0	2.28571	0.613363
ENSSSCG00000011260	SCN10A	sodium voltage-gated channel alpha subunit 10 [Source:VGNC Symbol;Acc:VGNC:92630]	-	0	0	0	0	0	0	0	0	0.007	0	0	0.016	0	0.016	0	0	0	0	0	0	0.4375	0.613363
ENSSSCG00000035577	FAM227A	family with sequence similarity 227 member A [Source:HGNC Symbol;Acc:HGNC:44197]	-	0	0	0	0	0	0	0.011	0	0	0	0	0	0	0	0	0	0	0	0	0.025	0.44	0.615251
ENSSSCG00000015726	CNTNAP5	contactin associated protein family member 5 [Source:VGNC Symbol;Acc:VGNC:95459]	-	0	0	0	0	0	0	0	0	0.056	0	0	0	0	0	0	0.025	0	0	0	0	2.24	0.620109
ENSSSCG00000011730	IL12A	interleukin 12A [Source:NCBI gene (formerly Entrezgene);Acc:397053]	K05406;K05406;K05406;K05406;K05406;K05406;K05406;K05406;K05406;K05406;K05406;K05406;K05406;K05406;K05406;K05406;K05406;K05406;K05406;K05406;K05406;K05406;K05406;K05406;K05406	0	0	0	0.025	0	0	0	0	0	0.056	0	0	0	0	0	0	0	0	0	0	0.446429	0.620109
ENSSSCG00000050387	OR52N4	XP_020917880.1 olfactory receptor 52N4-like [Sus scrofa]	K04257	0	0	0	0	0	0	0	0.051	0	0	0	0	0	0	0	0	0.023	0	0	0	2.21739	0.623552
ENSSSCG00000007645	nxpe3	XP_040118536.1 NXPE family member 3-like [Oryx dammah]	-	0	0.014	0	0	0	0	0	0	0	0	0	0.031	0	0.031	0	0	0	0	0	0	0.451613	0.62403
ENSSSCG00000001808	CPEB1	cytoplasmic polyadenylation element binding protein 1 [Source:NCBI gene (formerly Entrezgene);Acc:100048944]	K02602;K02602	0	0	0	0.012	0	0	0	0	0	0	0	0	0	0	0	0	0	0	0.026	0	0.461538	0.631546
ENSSSCG00000039193	HOXB9	homeobox B9 [Source:HGNC Symbol;Acc:HGNC:5120]	-	0	0	0	0	0	0	0.017	0	0	0	0	0	0	0	0	0	0	0	0.008	0	2.125	0.638404
ENSSSCG00000045948	Pol	ABR01162.1 endonuclease/reverse transcriptase [Sus scrofa]	-	0	0	0	0	0	0	0.008	0	0	0	0	0	0	0	0.017	0	0	0	0	0	0.470588	0.638404
ENSSSCG00000040323	RGS21	regulator of G protein signaling 21 [Source:VGNC Symbol;Acc:VGNC:96144]	-	0	0	0	0	0	0.01	0	0	0	0	0	0	0	0	0.021	0	0	0	0	0	0.47619	0.642653
ENSSSCG00000015528	AXDND1	axonemal dynein light chain domain containing 1 [Source:VGNC Symbol;Acc:VGNC:85706]	-	0	0	0	0	0	0	0	0.015	0	0	0	0	0	0	0	0	0	0	0	0.031	0.483871	0.648479
ENSSSCG00000004147	ECT2L	epithelial cell transforming 2 like [Source:VGNC Symbol;Acc:VGNC:87539]	-	0	0	0.031	0	0	0	0	0	0	0	0	0.015	0	0.015	0	0	0	0	0	0	2.06667	0.648479
ENSSSCG00000046306	L1RE1	ABR01161.1 transposase [Sus scrofa]	-	0	0	0	0	0	0	0.008	0	0	0	0	0	0	0	0	0	0	0.016	0	0	0.5	0.660716
ENSSSCG00000011577	SLC6A1	solute carrier family 6 member 1 [Source:VGNC Symbol;Acc:VGNC:93153]	K05034;K05034	0	0	0	0	0	0.022	0	0	0	0	0	0	0	0	0.011	0	0	0	0	0	2	0.660716
ENSSSCG00000013740	SYCE2	synaptonemal complex central element protein 2 [Source:HGNC Symbol;Acc:HGNC:27411]	-	0	0	0	0	0	0	0	0	0.085	0.17	0	0	0	0	0	0	0	0	0	0	0.5	0.660716
ENSSSCG00000045348	TMEM213	transmembrane protein 213 [Source:HGNC Symbol;Acc:HGNC:27220]	-	0	0	0	0	0	0.048	0	0	0	0	0	0	0	0	0.024	0	0	0	0	0	2	0.660716
