# Supplementary material for: Insight into the Gut–Brain Axis and the Productive Performance and Egg Quality Response to Kudzu Leaf Flavonoid Supplementation in Late-Laying Hens
Source: Animals (Basel). 2024 Sep 26;14(19):2780. doi: 10.3390/ani14192780 (PMC11475341; doi:10.3390/ani14192780)
Supplement: Supplementary file 1 [file animals-14-02780-s001.zip › Table S2.xlsx]

## Sheet: Sheet1
id	KLF	CON	log2(fc)	P-Value	FDR	Symbol	Description
MSTRG.1802	1.435	3.90833	1.4455	0.0144382	1	ABI3BP	PREDICTED: target of Nesh-SH3-like, partial [Haliaeetus albicilla]
ENSAPLG00020016507	0.725	2.28167	1.65404	0.031205	1	AKAP5	A-kinase anchoring protein 5 [Source:HGNC Symbol;Acc:HGNC:375]
ENSAPLG00020008899	4.57167	14.3283	1.64808	0.00246759	1	ANO3	anoctamin 3 [Source:HGNC Symbol;Acc:HGNC:14004]
ENSAPLG00020006912	4.56	9.27333	1.02405	0.0256936	1	ATP2A3	ATPase sarcoplasmic/endoplasmic reticulum Ca2+ transporting 3 [Source:HGNC Symbol;Acc:HGNC:813]
ENSAPLG00020009979	0.22	2.69833	3.61649	0.00205679	1	BRS3	bombesin receptor subtype 3 [Source:NCBI gene;Acc:101790482]
ENSAPLG00020003662	0.226667	0.815	1.84623	0.0155	1	C16orf89	chromosome 16 open reading frame 89 [Source:HGNC Symbol;Acc:HGNC:28687]
ENSAPLG00020012966	0.001	0.08	6.32193	0.0334108	1	CALHM6	calcium homeostasis modulator family member 6 [Source:HGNC Symbol;Acc:HGNC:33391]
ENSAPLG00020001959	0.0216667	0.206667	3.25376	0.020537	1	CAPN9	calpain 9 [Source:HGNC Symbol;Acc:HGNC:1486]
ENSAPLG00020003153	0.38	7.5	4.30282	0.0254272	1	CHRM4	cholinergic receptor muscarinic 4 [Source:HGNC Symbol;Acc:HGNC:1953]
MSTRG.8542	0.0983333	0.638333	2.69856	0.0169488	1	COL22A1	Collagen alpha-1(XXII) chain, partial [Anas platyrhynchos]
ENSAPLG00020013211	4.95167	18.5167	1.90284	0.00186849	1	DCBLD1	discoidin, CUB and LCCL domain containing 1 [Source:HGNC Symbol;Acc:HGNC:21479]
ENSAPLG00020013942	2.34333	5.32167	1.18332	0.0105491	1	DGKH	diacylglycerol kinase eta [Source:HGNC Symbol;Acc:HGNC:2854]
ENSAPLG00020006439	13.2183	28.8317	1.12511	0.0397617	1	DLK1	delta like non-canonical Notch ligand 1 [Source:NCBI gene;Acc:101802106]
ENSAPLG00020007540	0.0183333	0.171667	3.22707	0.0334509	1	DLX3	distal-less homeobox 3 [Source:NCBI gene;Acc:101803004]
MSTRG.5800	8.15	20.845	1.35483	0.0111464	1	drd1	D(1A) dopamine receptor [Anas platyrhynchos]
ENSAPLG00020015301	2.3	5.71	1.31186	0.00988674	1	DRD2	dopamine receptor D2 [Source:NCBI gene;Acc:101804061]
MSTRG.3339	3.225	9.23	1.51703	0.0461081	1	env	Endogenous retrovirus group PABLB member 1 Env polyprotein, partial [Eudyptes filholi]
ENSAPLG00020016574	0.155	1.27	3.03449	0.00164413	1	ESRP2	epithelial splicing regulatory protein 2 [Source:HGNC Symbol;Acc:HGNC:26152]
ENSAPLG00020004912	2.45	10.2317	2.06219	0.00261889	1	FILIP1L	filamin A interacting protein 1 like [Source:HGNC Symbol;Acc:HGNC:24589]
ENSAPLG00020017620	3.69167	11.4667	1.6351	0.0209975	1	FOXG1	forkhead box G1 [Source:HGNC Symbol;Acc:HGNC:3811]
ENSAPLG00020003900	0.001	0.116667	6.86625	0.00190357	1	FOXN1	forkhead box N1 [Source:HGNC Symbol;Acc:HGNC:12765]
ENSAPLG00020015098	3.99833	14.8733	1.89526	0.00459304	1	GABRD	gamma-aminobutyric acid type A receptor subunit delta [Source:HGNC Symbol;Acc:HGNC:4084]
ENSAPLG00020000644	1.165	4.725	2.01998	0.0057224	1	GALNT15	polypeptide N-acetylgalactosaminyltransferase 15 [Source:HGNC Symbol;Acc:HGNC:21531]
ENSAPLG00020013139	3.34	30.6083	3.196	0.0133561	1	GH1	Anas platyrhynchos growth hormone 1 (GH1), mRNA. [Source:RefSeq mRNA;Acc:NM_001310345]
ENSAPLG00020003184	0.001	0.22	7.78136	0.0123663	1	GJB5	gap junction protein beta 5 [Source:HGNC Symbol;Acc:HGNC:4287]
ENSAPLG00020011096	2.66333	6.16833	1.21165	0.0109137	1	GRIN2A	glutamate ionotropic receptor NMDA type subunit 2A [Source:NCBI gene;Acc:101804769]
ENSAPLG00020002064	1.48333	4.56333	1.62125	0.00298812	1	HTR4	5-hydroxytryptamine receptor 4 [Source:NCBI gene;Acc:101801752]
ENSAPLG00020000154	2.77833	14.9467	2.42753	0.0032089	1	IAPP	islet amyloid polypeptide [Source:NCBI gene;Acc:101799614]
ENSAPLG00020018221	0.126667	0.641667	2.34079	0.0399626	1	KCNH4	potassium voltage-gated channel subfamily H member 4 [Source:HGNC Symbol;Acc:HGNC:6253]
ENSAPLG00020007368	3.59833	9.98333	1.47219	0.0167779	1	KCNJ4	potassium inwardly rectifying channel subfamily J member 4 [Source:HGNC Symbol;Acc:HGNC:6265]
ENSAPLG00020003882	14.4217	33.5867	1.21965	0.00775343	1	KCNS2	potassium voltage-gated channel modifier subfamily S member 2 [Source:NCBI gene;Acc:101789557]
MSTRG.15801	1.01	4.00333	1.98685	0.00712785	1	Klrb1a	C-type lectin domain family 2 member B-like isoform X1 [Aythya fuligula]
ENSAPLG00020015010	8.72333	18.3517	1.07296	0.0194899	1	LINGO3	leucine rich repeat and Ig domain containing 3 [Source:HGNC Symbol;Acc:HGNC:21206]
ENSAPLG00020012350	6.11	14.3267	1.22946	0.0124942	1	LMO7	LIM domain 7 [Source:HGNC Symbol;Acc:HGNC:6646]
ENSAPLG00020007339	0.228333	2.25833	3.30605	0.00383427	1	LRMP	lymphoid restricted membrane protein [Source:HGNC Symbol;Acc:HGNC:6690]
ENSAPLG00020008615	1.05833	4.555	2.10566	0.00656342	1	LZTS1	leucine zipper tumor suppressor 1 [Source:HGNC Symbol;Acc:HGNC:13861]
ENSAPLG00020001567	0.0783333	0.345	2.1389	0.0496717	1	MACC1	MET transcriptional regulator MACC1 [Source:HGNC Symbol;Acc:HGNC:30215]
ENSAPLG00020009889	8.73	22.77	1.38308	0.00392422	1	MEF2C	myocyte enhancer factor 2C [Source:HGNC Symbol;Acc:HGNC:6996]
ENSAPLG00020012897	0.04	0.24	2.58496	0.0450204	1	MLIP	muscular LMNA interacting protein [Source:HGNC Symbol;Acc:HGNC:21355]
ENSAPLG00020007253	0.0866667	0.48	2.46949	0.00172306	1	MYBPC3	myosin binding protein C3 [Source:HGNC Symbol;Acc:HGNC:7551]
ENSAPLG00020009903	0.001	0.0683333	6.09452	0.043487	1	NEIL3	nei like DNA glycosylase 3 [Source:HGNC Symbol;Acc:HGNC:24573]
ENSAPLG00020002094	55.2217	113.048	1.03363	0.0129221	1	NGEF	neuronal guanine nucleotide exchange factor [Source:HGNC Symbol;Acc:HGNC:7807]
ENSAPLG00020018414	1.39333	2.81667	1.01545	0.0240766	1	OGN	osteoglycin [Source:NCBI gene;Acc:101796514]
ENSAPLG00020013020	0.001	0.341667	8.41645	0.00155713	1	OLIG3	oligodendrocyte transcription factor 3 [Source:NCBI gene;Acc:101800045]
ENSAPLG00020000024	0.001	0.13	7.02237	0.0354999	1	OPN1SW	opsin 1, short wave sensitive [Source:HGNC Symbol;Acc:HGNC:1012]
ENSAPLG00020010217	6.295	17.0717	1.43933	0.00650917	1	OTULINL	OTU deubiquitinase with linear linkage specificity like [Source:HGNC Symbol;Acc:HGNC:25629]
ENSAPLG00020017742	7.61833	16.6467	1.12769	0.0131649	1	PDE10A	phosphodiesterase 10A [Source:HGNC Symbol;Acc:HGNC:8772]
ENSAPLG00020007272	9.95833	24.675	1.30907	0.00688812	1	PDE1A	phosphodiesterase 1A [Source:HGNC Symbol;Acc:HGNC:8774]
ENSAPLG00020002150	0.941667	2.07	1.13634	0.0079264	1	PEX11A	peroxisomal biogenesis factor 11 alpha [Source:HGNC Symbol;Acc:HGNC:8852]
ENSAPLG00020010625	0.133333	0.423333	1.66676	0.0501067	1	POU2AF1	POU class 2 homeobox associating factor 1 [Source:NCBI gene;Acc:101790939]
ENSAPLG00020000081	17.5983	35.78	1.02371	0.0119349	1	PRMT8	protein arginine methyltransferase 8 [Source:NCBI gene;Acc:101797694]
ENSAPLG00020016486	0.0683333	0.533333	2.96438	0.0227736	1	RS1	retinoschisin 1 [Source:HGNC Symbol;Acc:HGNC:10457]
ENSAPLG00020007950	0.025	0.358333	3.8413	0.0142819	1	SAMD7	sterile alpha motif domain containing 7 [Source:NCBI gene;Acc:101802941]
ENSAPLG00020013177	1.84833	5.38333	1.54227	0.043017	1	SATB2	SATB homeobox 2 [Source:HGNC Symbol;Acc:HGNC:21637]
ENSAPLG00020013582	0.025	0.323333	3.69302	0.0134264	1	SH3RF2	SH3 domain containing ring finger 2 [Source:HGNC Symbol;Acc:HGNC:26299]
ENSAPLG00020000699	1.80167	3.745	1.05563	0.0271125	1	SIAH3	siah E3 ubiquitin protein ligase family member 3 [Source:HGNC Symbol;Acc:HGNC:30553]
ENSAPLG00020000160	0.356667	0.763333	1.09774	0.0208445	1	SLC9A2	solute carrier family 9 member A2 [Source:NCBI gene;Acc:101799841]
MSTRG.5609	1.48167	2.97667	1.00648	0.0313341	1	SMIM32	small integral membrane protein 32 [Manacus vitellinus]
ENSAPLG00020009642	3.14667	12.3867	1.97689	0.0148231	1	SOST	sclerostin [Source:NCBI gene;Acc:101804474]
ENSAPLG00020018013	1.64	8.7	2.40732	0.00448106	1	TBR1	T-box brain transcription factor 1 [Source:NCBI gene;Acc:101802264]
ENSAPLG00020013834	3.72667	8.11833	1.1233	0.0148703	1	TMEM121B	transmembrane protein 121B [Source:HGNC Symbol;Acc:HGNC:1844]
ENSAPLG00020016399	1.41167	12.115	3.10132	0.00359341	1	TMEM61	transmembrane protein 61 [Source:HGNC Symbol;Acc:HGNC:27296]
ENSAPLG00020000026	0.695	1.49833	1.10827	0.0215992	1	VGLL3	vestigial like family member 3 [Source:HGNC Symbol;Acc:HGNC:24327]
ENSAPLG00020006873	19.1167	52.1083	1.44668	0.00610456	1	WFS1	wolframin ER transmembrane glycoprotein [Source:HGNC Symbol;Acc:HGNC:12762]
ENSAPLG00020000829	1.35667	3.97667	1.55149	0.017322	1	WIPF3	WAS/WASL interacting protein family member 3 [Source:HGNC Symbol;Acc:HGNC:22004]
id	KLF	CON	log2(fc)	P-Value	FDR	Symbol	Description
ENSAPLG00020004777	0.116667	0.01	-3.54432	0.0483065	1	ABCG5	ATP binding cassette subfamily G member 5 [Source:NCBI gene;Acc:101800162]
ENSAPLG00020004240	0.24	0.0183333	-3.71049	0.0358134	1	ARL14EPL	ADP ribosylation factor like GTPase 14 effector protein like [Source:HGNC Symbol;Acc:HGNC:44201]
ENSAPLG00020000522	0.801667	0.09	-3.15501	0.0286178	1	ASMT	acetylserotonin O-methyltransferase [Source:HGNC Symbol;Acc:HGNC:750]
ENSAPLG00020007856	0.383333	0.0566667	-2.75803	0.0301471	1	BAIAP2L2	BAR/IMD domain containing adaptor protein 2 like 2 [Source:HGNC Symbol;Acc:HGNC:26203]
ENSAPLG00020001374	0.313333	0.126667	-1.30666	0.0238009	1	BLK	BLK proto-oncogene, Src family tyrosine kinase [Source:NCBI gene;Acc:101794713]
MSTRG.2879	1.14167	0.323333	-1.82005	0.0151951	1	BRCA2	breast cancer type 2 susceptibility protein isoform X1 [Anas platyrhynchos]
ENSAPLG00020011435	0.168333	0.0283333	-2.57075	0.00716218	1	C1orf116	chromosome 1 open reading frame 116 [Source:HGNC Symbol;Acc:HGNC:28667]
ENSAPLG00020007461	0.981667	0.348333	-1.49476	0.00324981	1	C1QTNF12	C1q and TNF related 12 [Source:HGNC Symbol;Acc:HGNC:32308]
ENSAPLG00020002187	0.325	0.121667	-1.41751	0.0344411	1	CRTAM	cytotoxic and regulatory T cell molecule [Source:HGNC Symbol;Acc:HGNC:24313]
ENSAPLG00020014015	1.15833	0.52	-1.15547	0.042222	1	EGFL7	EGF like domain multiple 7 [Source:HGNC Symbol;Acc:HGNC:20594]
MSTRG.2528	7.355	3.19333	-1.20366	0.0277369	1	env	MLV-related proviral Env polyprotein, partial [Eudyptes schlegeli]
ENSAPLG00020013649	0.07	0.015	-2.22239	0.0437598	1	ERBB3	erb-b2 receptor tyrosine kinase 3 [Source:HGNC Symbol;Acc:HGNC:3431]
ENSAPLG00020010444	0.671667	0.198333	-1.75982	0.0017026	1	FOXQ1	forkhead box Q1 [Source:HGNC Symbol;Acc:HGNC:20951]
ENSAPLG00020002165	0.29	0.0966667	-1.58496	0.0368299	1	FSCN2	fascin actin-bundling protein 2, retinal [Source:HGNC Symbol;Acc:HGNC:3960]
ENSAPLG00020014388	0.146667	0.0383333	-1.93587	0.0244532	1	GALNT6	polypeptide N-acetylgalactosaminyltransferase 6 [Source:NCBI gene;Acc:101800140]
ENSAPLG00020009302	0.115	0.00833333	-3.7866	0.00538415	1	GJD4	gap junction protein delta 4 [Source:HGNC Symbol;Acc:HGNC:23296]
MSTRG.20828	1.295	0.521667	-1.31175	0.0202268	1	HFM1	probable ATP-dependent DNA helicase HFM1 [Anas platyrhynchos]
ENSAPLG00020004061	0.77	0.273333	-1.4942	0.0220926	1	HIC1	HIC ZBTB transcriptional repressor 1 [Source:HGNC Symbol;Acc:HGNC:4909]
ENSAPLG00020011360	0.0383333	0.001	-5.26053	0.0334716	1	IDO2	indoleamine 2,3-dioxygenase 2 [Source:HGNC Symbol;Acc:HGNC:27269]
ENSAPLG00020009398	0.0866667	0.01	-3.11548	0.0472193	1	KCNV2	potassium voltage-gated channel modifier subfamily V member 2 [Source:HGNC Symbol;Acc:HGNC:19698]
ENSAPLG00020018140	0.101667	0.001	-6.6677	0.0302118	1	KRT12	keratin 12 [Source:HGNC Symbol;Acc:HGNC:6414]
ENSAPLG00020003084	2.595	1.17667	-1.14103	0.0151859	1	LIPT2	lipoyl(octanoyl) transferase 2 [Source:HGNC Symbol;Acc:HGNC:37216]
ENSAPLG00020014397	0.483333	0.201667	-1.26105	0.0469618	1	LRIT1	leucine rich repeat, Ig-like and transmembrane domains 1 [Source:HGNC Symbol;Acc:HGNC:23404]
ENSAPLG00020005659	0.191667	0.01	-4.26053	0.00388697	1	LRRC15	leucine rich repeat containing 15 [Source:HGNC Symbol;Acc:HGNC:20818]
ENSAPLG00020013041	0.315	0.126667	-1.31431	0.0209156	1	MATK	megakaryocyte-associated tyrosine kinase [Source:HGNC Symbol;Acc:HGNC:6906]
ENSAPLG00020001081	0.168333	0.001	-7.39518	0.0123102	1	MBOAT4	membrane bound O-acyltransferase domain containing 4 [Source:HGNC Symbol;Acc:HGNC:32311]
MSTRG.3620	4.275	0.145	-4.8818	0.0209058	1	Nckipsd	PREDICTED: NCK-interacting protein with SH3 domain-like, partial [Balearica regulorum gibbericeps]
ENSAPLG00020000113	1.64833	0.323333	-2.34991	0.00946053	1	NKX2-4	NK2 homeobox 4 [Source:HGNC Symbol;Acc:HGNC:7837]
ENSAPLG00020013107	0.708333	0.223333	-1.66523	0.0396581	1	NMBR	neuromedin B receptor [Source:HGNC Symbol;Acc:HGNC:7843]
ENSAPLG00020003537	0.455	0.135	-1.75291	0.036431	1	NOX5	NADPH oxidase 5 [Source:HGNC Symbol;Acc:HGNC:14874]
MSTRG.11305	2.59667	1.00167	-1.37426	0.0412281	1	npr2	PREDICTED: adenylate cyclase type 3-like [Phalacrocorax carbo]
ENSAPLG00020014981	0.11	0.00833333	-3.72247	0.0147514	1	NR1H4	nuclear receptor subfamily 1 group H member 4 [Source:NCBI gene;Acc:101801467]
ENSAPLG00020008022	3.155	1.50833	-1.06468	0.0370421	1	NRN1L	neuritin 1 like [Source:NCBI gene;Acc:113844900]
ENSAPLG00020017679	0.195	0.0816667	-1.25565	0.0438591	1	PIDD1	p53-induced death domain protein 1 [Source:HGNC Symbol;Acc:HGNC:16491]
ENSAPLG00020013559	0.451667	0.18	-1.32726	0.0446069	1	PKD2L1	polycystin 2 like 1, transient receptor potential cation channel [Source:HGNC Symbol;Acc:HGNC:9011]
MSTRG.22154	0.408333	0.0133333	-4.93664	0.00555191	1	pol	ORF2 [Acanthochelys spixii]
ENSAPLG00020016832	32.1683	15.04	-1.09684	0.00833609	1	PPP1R17	protein phosphatase 1 regulatory subunit 17 [Source:HGNC Symbol;Acc:HGNC:16973]
ENSAPLG00020012662	0.811667	0.166667	-2.28392	0.029345	1	PRDM13	PR/SET domain 13 [Source:HGNC Symbol;Acc:HGNC:13998]
ENSAPLG00020017885	0.491667	0.215	-1.19334	0.0162534	1	SASH3	SAM and SH3 domain containing 3 [Source:HGNC Symbol;Acc:HGNC:15975]
ENSAPLG00020017229	7.89	1.29	-2.61265	0.00653236	1	SLC6A4	solute carrier family 6 member 4 [Source:HGNC Symbol;Acc:HGNC:11050]
ENSAPLG00020008641	1.70333	0.831667	-1.03428	0.020738	1	SP5	transcription factor Sp5-like [Source:NCBI gene;Acc:113844117]
ENSAPLG00020004082	4.02667	1.30333	-1.62738	0.00120895	1	SPACA9	sperm acrosome associated 9 [Source:HGNC Symbol;Acc:HGNC:1367]
ENSAPLG00020006584	1.14333	0.471667	-1.27741	0.00791327	1	SYTL1	synaptotagmin like 1 [Source:HGNC Symbol;Acc:HGNC:15584]
ENSAPLG00020007474	0.623333	0.303333	-1.0391	0.0187651	1	TCF7L1	transcription factor 7 like 1 [Source:NCBI gene;Acc:101801135]
ENSAPLG00020012135	4.01333	2.00333	-1.0024	0.0472564	1	TEKT1	tektin 1 [Source:NCBI gene;Acc:101792906]
ENSAPLG00020004409	0.201667	0.0433333	-2.21842	0.00787321	1	TLR2	Anas platyrhynchos toll like receptor 2 (TLR2), mRNA. [Source:RefSeq mRNA;Acc:NM_001310348]
ENSAPLG00020006541	0.396667	0.123333	-1.68536	0.0333705	1	TNFSF13B	Anas platyrhynchos TNF superfamily member 13b (TNFSF13B), mRNA. [Source:RefSeq mRNA;Acc:NM_001310341]
ENSAPLG00020000694	28.9817	9.95833	-1.54116	0.00250688	1	TPH2	tryptophan hydroxylase 2 [Source:NCBI gene;Acc:101793780]
ENSAPLG00020008054	0.851667	0.386667	-1.1392	0.0310732	1	VDR	vitamin D receptor [Source:HGNC Symbol;Acc:HGNC:12679]
ENSAPLG00020013564	19.9567	8.86167	-1.17122	0.0331975	1	WNT8B	Wnt family member 8B [Source:HGNC Symbol;Acc:HGNC:12789]
