# Supplementary material for: Insight into the Gut–Brain Axis and the Productive Performance and Egg Quality Response to Kudzu Leaf Flavonoid Supplementation in Late-Laying Hens
Source: Animals (Basel). 2024 Sep 26;14(19):2780. doi: 10.3390/ani14192780 (PMC11475341; doi:10.3390/ani14192780)
Supplement: Supplementary file 1 [file animals-14-02780-s001.zip › Table S3.xlsx]

## Sheet: profiling.all.taxonomy
taxonomy	KLF-1	KLF-2	KLF-3	KLF-4	KLF-5	KLF-6	KLF-7	KLF-8	KLF-9	KLF-10	CON-1	CON-2	CON-3	CON-4	CON-5	CON-6	CON-7	CON-8	CON-9	CON-10
Bacteria	63518	68188	64200	57260	50733	52155	56765	54401	36224	64336	58799	61546	50733	52155	56765	54401	36224	56765	64336	50733
Bacteria;Bacteroidetes	32575	17757	21427	32104	32775	34480	32548	29467	16795	26617	30153	32950	32775	34480	32548	29467	16795	32548	26617	32775
Bacteria;Firmicutes	29376	48932	41076	22537	14684	16679	23049	23991	17771	35478	23484	27939	14684	16679	23049	23991	17771	23049	35478	14684
Bacteria;Proteobacteria	1151	593	1252	407	2879	487	768	220	1201	1637	827	251	2879	487	768	220	1201	768	1637	2879
Bacteria;Verrucomicrobia	72	529	76	62	169	48	59	346	28	93	3885	69	169	48	59	346	28	59	93	169
Bacteria;Actinobacteria	150	74	95	2012	101	250	101	159	101	222	50	26	101	250	101	159	101	101	222	101
Bacteria;Cyanobacteria	48	42	48	2	7	87	68	70	16	23	126	141	7	87	68	70	16	68	23	7
Bacteria;Tenericutes	7	129	0	15	10	16	66	37	145	6	65	52	10	16	66	37	145	66	6	10
Bacteria;Epsilonbacteraeota	17	2	38	0	4	0	1	0	2	4	2	2	4	0	1	0	2	1	4	4
Bacteria;Patescibacteria	3	5	0	2	3	0	0	0	1	10	15	1	3	0	0	0	1	0	10	3
Bacteria;Chloroflexi	0	0	1	0	2	0	0	0	0	1	0	1	2	0	0	0	0	0	1	2
Bacteria;Acidobacteria	1	1	2	0	2	0	0	0	0	4	2	0	2	0	0	0	0	0	4	2
Bacteria;Planctomycetes	0	0	0	0	3	0	2	0	0	0	0	0	3	0	2	0	0	2	0	3
Archaea;Euryarchaeota	0	0	0	2	0	1	0	0	0	0	1	0	0	1	0	0	0	0	0	0
Bacteria;Chlamydiae	0	0	0	0	0	0	0	0	0	0	0	0	0	0	0	0	0	0	0	0
Bacteria;Nitrospirae	0	0	0	0	0	0	0	3	0	2	0	0	0	0	0	3	0	0	2	0
Bacteria;Gemmatimonadetes	0	0	0	0	0	0	0	0	0	0	0	0	0	0	0	0	0	0	0	0
Bacteria;Armatimonadetes	0	0	0	0	0	0	0	0	0	0	0	0	0	0	0	0	0	0	0	0
Bacteria;Omnitrophicaeota	0	0	0	0	0	0	0	0	0	0	0	0	0	0	0	0	0	0	0	0
Bacteria;Fusobacteria	0	2	0	0	0	0	0	0	0	0	0	0	0	0	0	0	0	0	0	0
Bacteria;Bacteroidetes;Bacteroidia	32575	17757	21427	32098	32775	34461	32548	29467	16795	26617	30153	32949	32775	34461	32548	29467	16795	32548	26617	32775
Bacteria;Firmicutes;Clostridia	20029	40177	33630	13798	9392	13017	19190	21751	11721	26030	18193	25460	9392	13017	19190	21751	11721	19190	26030	9392
Bacteria;Firmicutes;Negativicutes	1449	651	4192	7447	4161	2940	1547	728	5797	1844	3219	681	4161	2940	1547	728	5797	1547	1844	4161
Bacteria;Firmicutes;Erysipelotrichia	7749	7240	2968	1154	530	541	1245	1278	206	7404	1313	748	530	541	1245	1278	206	1245	7404	530
Bacteria;Proteobacteria;Deltaproteobacteria	220	372	28	195	2196	61	200	64	1025	144	117	14	2196	61	200	64	1025	200	144	2196
Bacteria;Verrucomicrobia;Verrucomicrobiae	72	529	76	62	169	48	59	346	28	93	3885	69	169	48	59	346	28	59	93	169
Bacteria;Firmicutes;Bacilli	90	762	215	98	535	146	1012	175	26	93	664	987	535	146	1012	175	26	1012	93	535
Bacteria;Proteobacteria;Gammaproteobacteria	896	181	1190	180	596	399	551	141	160	1473	692	167	596	399	551	141	160	551	1473	596
Bacteria;Actinobacteria;Actinobacteria	111	44	41	1971	86	235	81	141	95	96	30	15	86	235	81	141	95	81	96	86
Bacteria;Proteobacteria;Alphaproteobacteria	35	38	34	32	85	27	17	11	16	20	17	70	85	27	17	11	16	17	20	85
Bacteria;Cyanobacteria;Melainabacteria	46	42	48	1	2	83	67	70	16	23	113	140	2	83	67	70	16	67	23	2
Bacteria;Tenericutes;Mollicutes	7	129	0	15	10	16	66	37	145	6	65	52	10	16	66	37	145	66	6	10
Bacteria;Actinobacteria;Coriobacteriia	38	28	54	41	14	14	20	18	6	126	20	11	14	14	20	18	6	20	126	14
Bacteria;Epsilonbacteraeota;Campylobacteria	17	2	38	0	4	0	1	0	2	4	2	2	4	0	1	0	2	1	4	4
Bacteria;Patescibacteria;Saccharimonadia	1	0	0	2	2	0	0	0	1	10	15	1	2	0	0	0	1	0	10	2
Bacteria;Cyanobacteria;Oxyphotobacteria	2	0	0	1	5	4	1	0	0	0	13	1	5	4	1	0	0	1	0	5
Bacteria;Chloroflexi;Chloroflexia	0	0	0	0	0	0	0	0	0	0	0	0	0	0	0	0	0	0	0	0
Bacteria;Bacteroidetes;Chlorobia	0	0	0	6	0	19	0	0	0	0	0	1	0	19	0	0	0	0	0	0
Bacteria;Planctomycetes;Planctomycetacia	0	0	0	0	0	0	0	0	0	0	0	0	0	0	0	0	0	0	0	0
Bacteria;Chlamydiae;Chlamydiae	0	0	0	0	0	0	0	0	0	0	0	0	0	0	0	0	0	0	0	0
Bacteria;Actinobacteria;Thermoleophilia	0	0	0	0	0	0	0	0	0	0	0	0	0	0	0	0	0	0	0	0
Bacteria;Actinobacteria;Acidimicrobiia	1	0	0	0	1	1	0	0	0	0	0	0	1	1	0	0	0	0	0	1
Bacteria;Acidobacteria;Subgroup_6	1	0	0	0	0	0	0	0	0	0	0	0	0	0	0	0	0	0	0	0
Archaea;Euryarchaeota;Methanobacteria	0	0	0	0	0	0	0	0	0	0	0	0	0	0	0	0	0	0	0	0
Bacteria;Acidobacteria;Blastocatellia_Subgroup_4	0	1	2	0	2	0	0	0	0	0	2	0	2	0	0	0	0	0	0	2
Bacteria;Chloroflexi;Anaerolineae	0	0	0	0	1	0	0	0	0	0	0	1	1	0	0	0	0	0	0	1
Bacteria;Patescibacteria;Parcubacteria	0	0	0	0	1	0	0	0	0	0	0	0	1	0	0	0	0	0	0	1
Archaea;Euryarchaeota;Methanomicrobia	0	0	0	2	0	1	0	0	0	0	1	0	0	1	0	0	0	0	0	0
Bacteria;Planctomycetes;Phycisphaerae	0	0	0	0	3	0	0	0	0	0	0	0	3	0	0	0	0	0	0	3
Bacteria;Chloroflexi;KD4-96	0	0	1	0	1	0	0	0	0	1	0	0	1	0	0	0	0	0	1	1
Bacteria;Patescibacteria;Gracilibacteria	2	5	0	0	0	0	0	0	0	0	0	0	0	0	0	0	0	0	0	0
Bacteria;Acidobacteria;Subgroup_22	0	0	0	0	0	0	0	0	0	0	0	0	0	0	0	0	0	0	0	0
Bacteria;Nitrospirae;Nitrospira	0	0	0	0	0	0	0	3	0	2	0	0	0	0	0	3	0	0	2	0
Bacteria;Gemmatimonadetes;Gemmatimonadetes	0	0	0	0	0	0	0	0	0	0	0	0	0	0	0	0	0	0	0	0
Bacteria;Armatimonadetes;Chthonomonadetes	0	0	0	0	0	0	0	0	0	0	0	0	0	0	0	0	0	0	0	0
Bacteria;Planctomycetes;OM190	0	0	0	0	0	0	2	0	0	0	0	0	0	0	2	0	0	2	0	0
Bacteria;Acidobacteria;Acidobacteriia	0	0	0	0	0	0	0	0	0	0	0	0	0	0	0	0	0	0	0	0
Bacteria;Acidobacteria;Thermoanaerobaculia	0	0	0	0	0	0	0	0	0	2	0	0	0	0	0	0	0	0	2	0
Bacteria;Fusobacteria;Fusobacteriia	0	2	0	0	0	0	0	0	0	0	0	0	0	0	0	0	0	0	0	0
Bacteria;Bacteroidetes;Bacteroidia;Bacteroidales	32571	17742	21423	32096	32773	34457	32546	29462	16791	26608	30148	32947	32773	34457	32546	29462	16791	32546	26608	32773
Bacteria;Firmicutes;Clostridia;Clostridiales	20029	40175	33630	13798	9392	13017	19190	21751	11721	26030	18193	25460	9392	13017	19190	21751	11721	19190	26030	9392
Bacteria;Firmicutes;Negativicutes;Selenomonadales	1449	651	4192	7447	4161	2940	1547	728	5797	1844	3219	681	4161	2940	1547	728	5797	1547	1844	4161
Bacteria;Firmicutes;Erysipelotrichia;Erysipelotrichales	7749	7240	2968	1154	530	541	1245	1278	206	7404	1313	748	530	541	1245	1278	206	1245	7404	530
Bacteria;Proteobacteria;Deltaproteobacteria;Desulfovibrionales	220	372	28	194	2195	60	200	64	1025	143	113	14	2195	60	200	64	1025	200	143	2195
Bacteria;Verrucomicrobia;Verrucomicrobiae;Verrucomicrobiales	72	529	74	62	169	48	59	346	28	93	3885	69	169	48	59	346	28	59	93	169
Bacteria;Firmicutes;Bacilli;Bacillales	37	752	158	10	490	77	954	146	5	7	560	906	490	77	954	146	5	954	7	490
Bacteria;Proteobacteria;Gammaproteobacteria;Betaproteobacteriales	720	74	527	137	511	133	513	79	130	1405	573	77	511	133	513	79	130	513	1405	511
Bacteria;Actinobacteria;Actinobacteria;Bifidobacteriales	46	33	29	1966	70	223	74	131	94	91	14	13	70	223	74	131	94	74	91	70
Bacteria;Proteobacteria;Gammaproteobacteria;Enterobacteriales	91	55	646	39	24	251	31	59	30	22	84	58	24	251	31	59	30	31	22	24
Bacteria;Firmicutes;Bacilli;Lactobacillales	53	10	57	88	45	69	58	29	21	86	103	81	45	69	58	29	21	58	86	45
Bacteria;Actinobacteria;Actinobacteria;Corynebacteriales	47	8	5	4	5	8	2	6	0	0	4	1	5	8	2	6	0	2	0	5
Bacteria;Cyanobacteria;Melainabacteria;Gastranaerophilales	46	42	48	1	2	83	67	70	16	23	113	140	2	83	67	70	16	67	23	2
Bacteria;Actinobacteria;Actinobacteria;Micrococcales	18	2	7	0	8	4	5	4	1	5	11	1	8	4	5	4	1	5	5	8
Bacteria;Tenericutes;Mollicutes;Mollicutes_RF39	7	21	0	12	10	14	43	31	144	5	65	4	10	14	43	31	144	43	5	10
Bacteria;Actinobacteria;Coriobacteriia;Coriobacteriales	38	28	54	41	14	14	20	18	6	126	20	11	14	14	20	18	6	20	126	14
Bacteria;Proteobacteria;Alphaproteobacteria;Rhizobiales	10	10	12	1	12	1	4	3	0	3	3	7	12	1	4	3	0	4	3	12
Bacteria;Proteobacteria;Gammaproteobacteria;Aeromonadales	7	0	9	0	1	0	0	0	0	0	0	1	1	0	0	0	0	0	0	1
Bacteria;Proteobacteria;Gammaproteobacteria;Pseudomonadales	59	16	5	2	3	6	2	0	0	41	28	22	3	6	2	0	0	2	41	3
Bacteria;Proteobacteria;Alphaproteobacteria;Rhodospirillales	5	0	9	0	50	4	3	1	0	3	11	42	50	4	3	1	0	3	3	50
Bacteria;Proteobacteria;Gammaproteobacteria;Vibrionales	2	2	1	2	56	6	3	1	0	0	1	1	56	6	3	1	0	3	0	56
Bacteria;Proteobacteria;Gammaproteobacteria;Pasteurellales	17	33	1	0	0	1	0	1	0	1	6	7	0	1	0	1	0	0	1	0
Bacteria;Epsilonbacteraeota;Campylobacteria;Campylobacterales	17	2	38	0	4	0	1	0	2	4	2	2	4	0	1	0	2	1	4	4
Bacteria;Proteobacteria;Alphaproteobacteria;Acetobacterales	0	1	0	23	17	12	5	2	12	0	2	3	17	12	5	2	12	5	0	17
Bacteria;Proteobacteria;Alphaproteobacteria;Reyranellales	17	17	8	8	4	1	2	5	3	5	1	11	4	1	2	5	3	2	5	4
Bacteria;Proteobacteria;Alphaproteobacteria;Rhodobacterales	1	1	3	0	2	0	0	0	0	2	0	0	2	0	0	0	0	0	2	2
Bacteria;Tenericutes;Mollicutes;Anaeroplasmatales	0	1	0	1	0	1	23	1	1	0	0	8	0	1	23	1	1	23	0	0
Bacteria;Patescibacteria;Saccharimonadia;Saccharimonadales	1	0	0	2	2	0	0	0	1	10	15	1	2	0	0	0	1	0	10	2
Bacteria;Bacteroidetes;Bacteroidia;Chitinophagales	4	6	4	1	2	1	2	1	2	7	1	2	2	1	2	1	2	2	7	2
Bacteria;Proteobacteria;Gammaproteobacteria;Alteromonadales	0	1	1	0	0	0	0	1	0	0	0	0	0	0	0	1	0	0	0	0
Bacteria;Firmicutes;Clostridia;DTU014	0	2	0	0	0	0	0	0	0	0	0	0	0	0	0	0	0	0	0	0
Bacteria;Proteobacteria;Alphaproteobacteria;Sphingomonadales	1	1	2	0	0	9	1	0	1	1	0	2	0	9	1	0	1	1	1	0
Bacteria;Bacteroidetes;Bacteroidia;Flavobacteriales	0	7	0	1	0	1	0	3	2	0	2	0	0	1	0	3	2	0	0	0
Bacteria;Proteobacteria;Gammaproteobacteria;Legionellales	0	0	0	0	0	0	0	0	0	0	0	0	0	0	0	0	0	0	0	0
Bacteria;Proteobacteria;Gammaproteobacteria;Cardiobacteriales	0	0	0	0	0	0	0	0	0	0	0	0	0	0	0	0	0	0	0	0
Bacteria;Proteobacteria;Alphaproteobacteria;Caulobacterales	1	8	0	0	0	0	2	0	0	6	0	5	0	0	2	0	0	2	6	0
Bacteria;Proteobacteria;Gammaproteobacteria;Oceanospirillales	0	0	0	0	1	0	0	0	0	1	0	1	1	0	0	0	0	0	1	1
Bacteria;Cyanobacteria;Oxyphotobacteria;Chloroplast	2	0	0	0	5	4	0	0	0	0	13	0	5	4	0	0	0	0	0	5
Bacteria;Cyanobacteria;Oxyphotobacteria;Synechococcales	0	0	0	1	0	0	0	0	0	0	0	1	0	0	0	0	0	0	0	0
Bacteria;Actinobacteria;Actinobacteria;Actinomycetales	0	0	0	0	2	0	0	0	0	0	0	0	2	0	0	0	0	0	0	2
Bacteria;Chloroflexi;Chloroflexia;Thermomicrobiales	0	0	0	0	0	0	0	0	0	0	0	0	0	0	0	0	0	0	0	0
Bacteria;Proteobacteria;Gammaproteobacteria;Orbales	0	0	0	0	0	0	2	0	0	0	0	0	0	0	2	0	0	2	0	0
Bacteria;Bacteroidetes;Chlorobia;Chlorobiales	0	0	0	6	0	19	0	0	0	0	0	1	0	19	0	0	0	0	0	0
Bacteria;Planctomycetes;Planctomycetacia;Planctomycetales	0	0	0	0	0	0	0	0	0	0	0	0	0	0	0	0	0	0	0	0
Bacteria;Chlamydiae;Chlamydiae;Chlamydiales	0	0	0	0	0	0	0	0	0	0	0	0	0	0	0	0	0	0	0	0
Bacteria;Verrucomicrobia;Verrucomicrobiae;Chthoniobacterales	0	0	2	0	0	0	0	0	0	0	0	0	0	0	0	0	0	0	0	0
Bacteria;Proteobacteria;Deltaproteobacteria;MBNT15	0	0	0	1	1	1	0	0	0	1	4	0	1	1	0	0	0	0	1	1
Bacteria;Actinobacteria;Acidimicrobiia;Microtrichales	1	0	0	0	1	1	0	0	0	0	0	0	1	1	0	0	0	0	0	1
Bacteria;Actinobacteria;Actinobacteria;Streptomycetales	0	1	0	0	0	0	0	0	0	0	1	0	0	0	0	0	0	0	0	0
Bacteria;Actinobacteria;Thermoleophilia;Solirubrobacterales	0	0	0	0	0	0	0	0	0	0	0	0	0	0	0	0	0	0	0	0
Bacteria;Actinobacteria;Actinobacteria;Propionibacteriales	0	0	0	1	1	0	0	0	0	0	0	0	1	0	0	0	0	0	0	1
Archaea;Euryarchaeota;Methanobacteria;Methanobacteriales	0	0	0	0	0	0	0	0	0	0	0	0	0	0	0	0	0	0	0	0
Bacteria;Bacteroidetes;Bacteroidia;Sphingobacteriales	0	0	0	0	0	0	0	1	0	0	0	0	0	0	0	1	0	0	0	0
Bacteria;Acidobacteria;Blastocatellia_Subgroup_4;Pyrinomonadales	0	1	2	0	2	0	0	0	0	0	2	0	2	0	0	0	0	0	0	2
Bacteria;Chloroflexi;Anaerolineae;Anaerolineales	0	0	0	0	1	0	0	0	0	0	0	1	1	0	0	0	0	0	0	1
Bacteria;Bacteroidetes;Bacteroidia;Cytophagales	0	2	0	0	0	0	0	0	0	0	0	0	0	0	0	0	0	0	0	0
Bacteria;Patescibacteria;Parcubacteria;Candidatus_Nomurabacteria	0	0	0	0	1	0	0	0	0	0	0	0	1	0	0	0	0	0	0	1
Bacteria;Cyanobacteria;Oxyphotobacteria;Nostocales	0	0	0	0	0	0	1	0	0	0	0	0	0	0	1	0	0	1	0	0
Archaea;Euryarchaeota;Methanomicrobia;Methanosarcinales	0	0	0	2	0	1	0	0	0	0	1	0	0	1	0	0	0	0	0	0
Bacteria;Proteobacteria;Gammaproteobacteria;Xanthomonadales	0	0	0	0	0	0	0	0	0	3	0	0	0	0	0	0	0	0	3	0
Bacteria;Patescibacteria;Gracilibacteria;Absconditabacteriales_SR1	2	5	0	0	0	0	0	0	0	0	0	0	0	0	0	0	0	0	0	0
Bacteria;Proteobacteria;Alphaproteobacteria;SAR11_clade	0	0	0	0	0	0	0	0	0	0	0	0	0	0	0	0	0	0	0	0
Bacteria;Actinobacteria;Actinobacteria;Pseudonocardiales	0	0	0	0	0	0	0	0	0	0	0	0	0	0	0	0	0	0	0	0
Bacteria;Nitrospirae;Nitrospira;Nitrospirales	0	0	0	0	0	0	0	3	0	2	0	0	0	0	0	3	0	0	2	0
Bacteria;Proteobacteria;Gammaproteobacteria;Steroidobacterales	0	0	0	0	0	0	0	0	0	0	0	0	0	0	0	0	0	0	0	0
Bacteria;Gemmatimonadetes;Gemmatimonadetes;Gemmatimonadales	0	0	0	0	0	0	0	0	0	0	0	0	0	0	0	0	0	0	0	0
Bacteria;Actinobacteria;Actinobacteria;Frankiales	0	0	0	0	0	0	0	0	0	0	0	0	0	0	0	0	0	0	0	0
Bacteria;Planctomycetes;Phycisphaerae;Phycisphaerales	0	0	0	0	3	0	0	0	0	0	0	0	3	0	0	0	0	0	0	3
Bacteria;Acidobacteria;Blastocatellia_Subgroup_4;Blastocatellales	0	0	0	0	0	0	0	0	0	0	0	0	0	0	0	0	0	0	0	0
Bacteria;Armatimonadetes;Chthonomonadetes;Chthonomonadales	0	0	0	0	0	0	0	0	0	0	0	0	0	0	0	0	0	0	0	0
Bacteria;Actinobacteria;Thermoleophilia;Gaiellales	0	0	0	0	0	0	0	0	0	0	0	0	0	0	0	0	0	0	0	0
Bacteria;Chloroflexi;Anaerolineae;SBR1031	0	0	0	0	0	0	0	0	0	0	0	0	0	0	0	0	0	0	0	0
Bacteria;Planctomycetes;Phycisphaerae;Tepidisphaerales	0	0	0	0	0	0	0	0	0	0	0	0	0	0	0	0	0	0	0	0
Bacteria;Acidobacteria;Acidobacteriia;Acidobacteriales	0	0	0	0	0	0	0	0	0	0	0	0	0	0	0	0	0	0	0	0
Bacteria;Acidobacteria;Thermoanaerobaculia;Thermoanaerobaculales	0	0	0	0	0	0	0	0	0	2	0	0	0	0	0	0	0	0	2	0
Bacteria;Fusobacteria;Fusobacteriia;Fusobacteriales	0	2	0	0	0	0	0	0	0	0	0	0	0	0	0	0	0	0	0	0
Bacteria;Firmicutes;Clostridia;Clostridiales;Ruminococcaceae	9499	31249	24323	8359	7000	10577	15539	17628	7863	15927	13438	18336	7000	10577	15539	17628	7863	15539	15927	7000
Bacteria;Bacteroidetes;Bacteroidia;Bacteroidales;Bacteroidaceae	2593	8351	3589	20974	17819	22246	8636	19461	2266	6210	4225	13813	17819	22246	8636	19461	2266	8636	6210	17819
Bacteria;Bacteroidetes;Bacteroidia;Bacteroidales;Rikenellaceae	22661	7288	15305	9999	12320	8632	17675	9147	13519	18302	19287	13449	12320	8632	17675	9147	13519	17675	18302	12320
Bacteria;Firmicutes;Clostridia;Clostridiales;Lachnospiraceae	9681	8224	8847	5244	2250	2152	2971	3374	3645	9805	4243	4923	2250	2152	2971	3374	3645	2971	9805	2250
Bacteria;Bacteroidetes;Bacteroidia;Bacteroidales;Barnesiellaceae	6926	837	2360	769	2039	3244	4179	424	673	1921	6111	4162	2039	3244	4179	424	673	4179	1921	2039
Bacteria;Firmicutes;Negativicutes;Selenomonadales;Veillonellaceae	1324	357	3350	4845	3020	202	371	388	5165	574	2107	388	3020	202	371	388	5165	371	574	3020
Bacteria;Firmicutes;Erysipelotrichia;Erysipelotrichales;Erysipelotrichaceae	7749	7240	2968	1154	530	541	1245	1278	206	7404	1313	748	530	541	1245	1278	206	1245	7404	530
Bacteria;Proteobacteria;Deltaproteobacteria;Desulfovibrionales;Desulfovibrionaceae	220	372	28	194	2195	60	200	64	1025	143	113	14	2195	60	200	64	1025	200	143	2195
Bacteria;Firmicutes;Negativicutes;Selenomonadales;Acidaminococcaceae	125	294	842	2602	1141	2738	1176	340	632	1270	1112	293	1141	2738	1176	340	632	1176	1270	1141
Bacteria;Verrucomicrobia;Verrucomicrobiae;Verrucomicrobiales;Akkermansiaceae	72	529	74	62	169	48	59	346	28	93	3885	69	169	48	59	346	28	59	93	169
Bacteria;Firmicutes;Bacilli;Bacillales;Bacillaceae	21	734	150	6	478	74	945	146	3	5	554	901	478	74	945	146	3	945	5	478
Bacteria;Bacteroidetes;Bacteroidia;Bacteroidales;Tannerellaceae	365	1241	138	282	549	310	2012	394	297	144	454	1361	549	310	2012	394	297	2012	144	549
Bacteria;Actinobacteria;Actinobacteria;Bifidobacteriales;Bifidobacteriaceae	46	33	29	1966	70	223	74	131	94	91	14	13	70	223	74	131	94	74	91	70
Bacteria;Proteobacteria;Gammaproteobacteria;Betaproteobacteriales;Burkholderiaceae	720	74	527	137	510	129	506	77	130	1403	573	75	510	129	506	77	130	506	1403	510
Bacteria;Firmicutes;Clostridia;Clostridiales;Clostridiales_vadinBB60_group	332	130	63	14	43	158	507	544	33	41	122	2048	43	158	507	544	33	507	41	43
Bacteria;Proteobacteria;Gammaproteobacteria;Enterobacteriales;Enterobacteriaceae	91	55	646	39	24	251	31	59	30	22	84	58	24	251	31	59	30	31	22	24
Bacteria;Firmicutes;Clostridia;Clostridiales;Peptostreptococcaceae	167	304	134	30	17	16	10	14	3	153	46	18	17	16	10	14	3	10	153	17
Bacteria;Actinobacteria;Actinobacteria;Corynebacteriales;Corynebacteriaceae	44	8	5	4	4	8	2	6	0	0	1	1	4	8	2	6	0	2	0	4
Bacteria;Firmicutes;Clostridia;Clostridiales;Family_XIII	35	28	26	16	15	26	67	5	33	19	91	18	15	26	67	5	33	67	19	15
Bacteria;Firmicutes;Bacilli;Lactobacillales;Enterococcaceae	13	4	6	50	26	48	32	17	10	5	26	6	26	48	32	17	10	32	5	26
Bacteria;Firmicutes;Bacilli;Bacillales;Staphylococcaceae	14	8	5	4	5	3	6	0	0	2	5	2	5	3	6	0	0	6	2	5
Bacteria;Firmicutes;Clostridia;Clostridiales;Christensenellaceae	3	13	8	1	3	2	4	4	2	0	28	11	3	2	4	4	2	4	0	3
Bacteria;Actinobacteria;Coriobacteriia;Coriobacteriales;Eggerthellaceae	38	28	54	41	14	14	17	18	6	124	19	10	14	14	17	18	6	17	124	14
Bacteria;Proteobacteria;Alphaproteobacteria;Rhizobiales;Rhizobiaceae	5	2	2	0	3	0	0	0	0	1	2	3	3	0	0	0	0	0	1	3
Bacteria;Firmicutes;Clostridia;Clostridiales;Clostridiaceae_1	34	129	46	21	15	7	12	22	3	7	31	4	15	7	12	22	3	12	7	15
Bacteria;Firmicutes;Bacilli;Lactobacillales;Streptococcaceae	3	3	49	32	9	18	9	6	11	54	53	64	9	18	9	6	11	9	54	9
Bacteria;Proteobacteria;Gammaproteobacteria;Aeromonadales;Aeromonadaceae	7	0	9	0	1	0	0	0	0	0	0	1	1	0	0	0	0	0	0	1
Bacteria;Firmicutes;Clostridia;Clostridiales;Eubacteriaceae	167	23	49	28	5	5	6	15	8	4	71	7	5	5	6	15	8	6	4	5
Bacteria;Proteobacteria;Gammaproteobacteria;Pseudomonadales;Moraxellaceae	58	16	5	2	3	6	2	0	0	41	28	22	3	6	2	0	0	2	41	3
Bacteria;Actinobacteria;Actinobacteria;Micrococcales;Microbacteriaceae	6	0	0	0	0	1	0	1	0	0	1	1	0	1	0	1	0	0	0	0
Bacteria;Proteobacteria;Gammaproteobacteria;Vibrionales;Vibrionaceae	2	2	1	2	56	6	3	1	0	0	1	1	56	6	3	1	0	3	0	56
Bacteria;Proteobacteria;Gammaproteobacteria;Pasteurellales;Pasteurellaceae	17	33	1	0	0	1	0	1	0	1	6	7	0	1	0	1	0	0	1	0
Bacteria;Bacteroidetes;Bacteroidia;Bacteroidales;Marinifilaceae	0	1	0	0	1	0	1	0	0	0	1	0	1	0	1	0	0	1	0	1
Bacteria;Firmicutes;Clostridia;Clostridiales;Peptococcaceae	1	0	2	1	0	2	1	0	13	0	3	3	0	2	1	0	13	1	0	0
Bacteria;Actinobacteria;Actinobacteria;Micrococcales;Dermabacteraceae	7	0	0	0	0	0	1	0	1	1	0	0	0	0	1	0	1	1	1	0
Bacteria;Proteobacteria;Alphaproteobacteria;Acetobacterales;Acetobacteraceae	0	1	0	23	17	12	5	2	12	0	2	3	17	12	5	2	12	5	0	17
Bacteria;Actinobacteria;Actinobacteria;Micrococcales;Brevibacteriaceae	3	1	0	0	2	0	0	0	0	0	0	0	2	0	0	0	0	0	0	2
Bacteria;Bacteroidetes;Bacteroidia;Bacteroidales;Muribaculaceae	7	8	5	4	4	7	8	4	9	10	13	20	4	7	8	4	9	8	10	4
Bacteria;Firmicutes;Bacilli;Lactobacillales;Lactobacillaceae	29	2	2	4	9	2	14	6	0	16	23	10	9	2	14	6	0	14	16	9
Bacteria;Proteobacteria;Alphaproteobacteria;Reyranellales;Reyranellaceae	17	17	8	8	4	1	2	5	3	5	1	11	4	1	2	5	3	2	5	4
Bacteria;Cyanobacteria;Melainabacteria;Gastranaerophilales;Clostridium_sp_K4410MGS-306	9	33	24	1	0	1	48	2	1	5	17	30	0	1	48	2	1	48	5	0
Bacteria;Firmicutes;Clostridia;Clostridiales;Defluviitaleaceae	0	0	0	0	1	0	3	0	3	0	18	4	1	0	3	0	3	3	0	1
Bacteria;Actinobacteria;Actinobacteria;Corynebacteriales;Dietziaceae	2	0	0	0	1	0	0	0	0	0	0	0	1	0	0	0	0	0	0	1
Bacteria;Proteobacteria;Alphaproteobacteria;Rhodobacterales;Rhodobacteraceae	1	1	3	0	2	0	0	0	0	2	0	0	2	0	0	0	0	0	2	2
Bacteria;Epsilonbacteraeota;Campylobacteria;Campylobacterales;Helicobacteraceae	0	2	0	0	2	0	1	0	2	0	0	0	2	0	1	0	2	1	0	2
Bacteria;Actinobacteria;Actinobacteria;Micrococcales;Micrococcaceae	2	1	6	0	5	1	4	1	0	4	6	0	5	1	4	1	0	4	4	5
Bacteria;Tenericutes;Mollicutes;Anaeroplasmatales;Anaeroplasmataceae	0	1	0	1	0	1	23	1	1	0	0	8	0	1	23	1	1	23	0	0
Bacteria;Epsilonbacteraeota;Campylobacteria;Campylobacterales;Campylobacteraceae	17	0	38	0	2	0	0	0	0	4	2	2	2	0	0	0	0	0	4	2
Bacteria;Actinobacteria;Actinobacteria;Micrococcales;Demequinaceae	0	0	0	0	0	0	0	0	0	0	0	0	0	0	0	0	0	0	0	0
Bacteria;Patescibacteria;Saccharimonadia;Saccharimonadales;Saccharimonadaceae	1	0	0	2	2	0	0	0	1	10	15	1	2	0	0	0	1	0	10	2
Bacteria;Bacteroidetes;Bacteroidia;Chitinophagales;Chitinophagaceae	4	6	4	1	2	1	2	1	2	7	1	2	2	1	2	1	2	2	7	2
Bacteria;Firmicutes;Bacilli;Lactobacillales;Aerococcaceae	3	1	0	1	1	0	3	0	0	11	0	1	1	0	3	0	0	3	11	1
Bacteria;Actinobacteria;Actinobacteria;Micrococcales;Jonesiaceae	0	0	0	0	1	0	0	0	0	0	2	0	1	0	0	0	0	0	0	1
Bacteria;Proteobacteria;Gammaproteobacteria;Alteromonadales;Alteromonadaceae	0	1	1	0	0	0	0	1	0	0	0	0	0	0	0	1	0	0	0	0
Bacteria;Firmicutes;Bacilli;Bacillales;Planococcaceae	1	3	0	0	0	0	0	0	2	0	0	0	0	0	0	0	2	0	0	0
Bacteria;Proteobacteria;Alphaproteobacteria;Rhizobiales;Devosiaceae	1	0	0	0	1	0	0	0	0	0	1	0	1	0	0	0	0	0	0	1
Bacteria;Proteobacteria;Alphaproteobacteria;Sphingomonadales;Sphingomonadaceae	1	1	2	0	0	9	1	0	1	1	0	2	0	9	1	0	1	1	1	0
Bacteria;Cyanobacteria;Melainabacteria;Gastranaerophilales;Clostridium_sp_CAG:306	0	4	13	0	0	0	0	6	1	8	2	31	0	0	0	6	1	0	8	0
Bacteria;Proteobacteria;Alphaproteobacteria;Rhizobiales;Xanthobacteraceae	2	5	10	1	3	1	3	2	0	2	0	2	3	1	3	2	0	3	2	3
Bacteria;Bacteroidetes;Bacteroidia;Bacteroidales;Prevotellaceae	2	2	1	0	3	1	4	3	3	1	2	5	3	1	4	3	3	4	1	3
Bacteria;Proteobacteria;Gammaproteobacteria;Pseudomonadales;Pseudomonadaceae	1	0	0	0	0	0	0	0	0	0	0	0	0	0	0	0	0	0	0	0
Bacteria;Proteobacteria;Gammaproteobacteria;Legionellales;Legionellaceae	0	0	0	0	0	0	0	0	0	0	0	0	0	0	0	0	0	0	0	0
Bacteria;Proteobacteria;Gammaproteobacteria;Cardiobacteriales;Wohlfahrtiimonadaceae	0	0	0	0	0	0	0	0	0	0	0	0	0	0	0	0	0	0	0	0
Bacteria;Bacteroidetes;Bacteroidia;Flavobacteriales;Flavobacteriaceae	0	5	0	1	0	1	0	3	2	0	0	0	0	1	0	3	2	0	0	0
Bacteria;Actinobacteria;Actinobacteria;Micrococcales;Sanguibacteraceae	0	0	1	0	0	2	0	0	0	0	0	0	0	2	0	0	0	0	0	0
Bacteria;Proteobacteria;Alphaproteobacteria;Caulobacterales;Caulobacteraceae	1	8	0	0	0	0	2	0	0	6	0	5	0	0	2	0	0	2	6	0
Bacteria;Bacteroidetes;Bacteroidia;Bacteroidales;Bacteroidetes_vadinHA17	0	1	0	2	3	3	2	0	0	1	1	2	3	3	2	0	0	2	1	3
Bacteria;Firmicutes;Bacilli;Lactobacillales;Carnobacteriaceae	5	0	0	0	0	0	0	0	0	0	1	0	0	0	0	0	0	0	0	0
Bacteria;Proteobacteria;Gammaproteobacteria;Oceanospirillales;Halomonadaceae	0	0	0	0	1	0	0	0	0	1	0	1	1	0	0	0	0	0	1	1
Bacteria;Proteobacteria;Alphaproteobacteria;Rhizobiales;Beijerinckiaceae	2	3	0	0	5	0	1	1	0	0	0	2	5	0	1	1	0	1	0	5
Bacteria;Actinobacteria;Actinobacteria;Micrococcales;Micrococcales_Incertae_Sedis	0	0	0	0	0	0	0	0	0	0	1	0	0	0	0	0	0	0	0	0
Bacteria;Cyanobacteria;Oxyphotobacteria;Synechococcales;Cyanobiaceae	0	0	0	1	0	0	0	0	0	0	0	1	0	0	0	0	0	0	0	0
Bacteria;Actinobacteria;Actinobacteria;Actinomycetales;Actinomycetaceae	0	0	0	0	2	0	0	0	0	0	0	0	2	0	0	0	0	0	0	2
Bacteria;Firmicutes;Clostridia;Clostridiales;Family_XI	0	2	0	3	0	0	3	2	0	0	0	0	0	0	3	2	0	3	0	0
Bacteria;Chloroflexi;Chloroflexia;Thermomicrobiales;JG30-KF-CM45	0	0	0	0	0	0	0	0	0	0	0	0	0	0	0	0	0	0	0	0
Bacteria;Proteobacteria;Gammaproteobacteria;Orbales;Orbaceae	0	0	0	0	0	0	2	0	0	0	0	0	0	0	2	0	0	2	0	0
Bacteria;Bacteroidetes;Chlorobia;Chlorobiales;Chlorobiaceae	0	0	0	6	0	19	0	0	0	0	0	1	0	19	0	0	0	0	0	0
Bacteria;Planctomycetes;Planctomycetacia;Planctomycetales;Rubinisphaeraceae	0	0	0	0	0	0	0	0	0	0	0	0	0	0	0	0	0	0	0	0
Bacteria;Bacteroidetes;Bacteroidia;Flavobacteriales;Weeksellaceae	0	2	0	0	0	0	0	0	0	0	2	0	0	0	0	0	0	0	0	0
Bacteria;Verrucomicrobia;Verrucomicrobiae;Chthoniobacterales;Chthoniobacteraceae	0	0	2	0	0	0	0	0	0	0	0	0	0	0	0	0	0	0	0	0
Bacteria;Actinobacteria;Coriobacteriia;Coriobacteriales;Coriobacteriales_Incertae_Sedis	0	0	0	0	0	0	3	0	0	0	0	0	0	0	3	0	0	3	0	0
Bacteria;Firmicutes;Bacilli;Bacillales;Family_XII	0	0	0	0	3	0	0	0	0	0	0	0	3	0	0	0	0	0	0	3
Bacteria;Actinobacteria;Actinobacteria;Streptomycetales;Streptomycetaceae	0	1	0	0	0	0	0	0	0	0	1	0	0	0	0	0	0	0	0	0
Bacteria;Actinobacteria;Thermoleophilia;Solirubrobacterales;67-14	0	0	0	0	0	0	0	0	0	0	0	0	0	0	0	0	0	0	0	0
Bacteria;Firmicutes;Bacilli;Lactobacillales;Leuconostocaceae	0	0	0	1	0	1	0	0	0	0	0	0	0	1	0	0	0	0	0	0
Bacteria;Actinobacteria;Acidimicrobiia;Microtrichales;Ilumatobacteraceae	0	0	0	0	1	1	0	0	0	0	0	0	1	1	0	0	0	0	0	1
Archaea;Euryarchaeota;Methanobacteria;Methanobacteriales;Methanobacteriaceae	0	0	0	0	0	0	0	0	0	0	0	0	0	0	0	0	0	0	0	0
Bacteria;Proteobacteria;Gammaproteobacteria;Betaproteobacteriales;Nitrosomonadaceae	0	0	0	0	0	3	0	0	0	1	0	1	0	3	0	0	0	0	1	0
Bacteria;Bacteroidetes;Bacteroidia;Sphingobacteriales;Sphingobacteriaceae	0	0	0	0	0	0	0	1	0	0	0	0	0	0	0	1	0	0	0	0
Bacteria;Proteobacteria;Gammaproteobacteria;Betaproteobacteriales;Rhodocyclaceae	0	0	0	0	0	0	0	0	0	1	0	0	0	0	0	0	0	0	1	0
Bacteria;Acidobacteria;Blastocatellia_Subgroup_4;Pyrinomonadales;Pyrinomonadaceae	0	1	2	0	2	0	0	0	0	0	2	0	2	0	0	0	0	0	0	2
Bacteria;Actinobacteria;Coriobacteriia;Coriobacteriales;Atopobiaceae	0	0	0	0	0	0	0	0	0	2	1	0	0	0	0	0	0	0	2	0
Bacteria;Chloroflexi;Anaerolineae;Anaerolineales;Anaerolineaceae	0	0	0	0	1	0	0	0	0	0	0	1	1	0	0	0	0	0	0	1
Bacteria;Actinobacteria;Actinobacteria;Propionibacteriales;Nocardioidaceae	0	0	0	0	1	0	0	0	0	0	0	0	1	0	0	0	0	0	0	1
Bacteria;Bacteroidetes;Bacteroidia;Bacteroidales;Dysgonomonadaceae	0	0	0	0	0	0	0	0	0	0	0	0	0	0	0	0	0	0	0	0
Bacteria;Firmicutes;Clostridia;Clostridiales;Family_XVII	0	0	0	0	0	0	0	0	0	0	0	0	0	0	0	0	0	0	0	0
Bacteria;Cyanobacteria;Oxyphotobacteria;Nostocales;Nostocaceae	0	0	0	0	0	0	1	0	0	0	0	0	0	0	1	0	0	1	0	0
Archaea;Euryarchaeota;Methanomicrobia;Methanosarcinales;Methanosaetaceae	0	0	0	2	0	1	0	0	0	0	1	0	0	1	0	0	0	0	0	0
Bacteria;Firmicutes;Bacilli;Bacillales;Paenibacillaceae	0	0	0	0	0	0	0	0	0	0	0	0	0	0	0	0	0	0	0	0
Bacteria;Actinobacteria;Actinobacteria;Micrococcales;Bogoriellaceae	0	0	0	0	0	0	0	0	0	0	0	0	0	0	0	0	0	0	0	0
Bacteria;Proteobacteria;Gammaproteobacteria;Xanthomonadales;Xanthomonadaceae	0	0	0	0	0	0	0	0	0	3	0	0	0	0	0	0	0	0	3	0
Bacteria;Bacteroidetes;Bacteroidia;Flavobacteriales;Cryomorphaceae	0	0	0	0	0	0	0	0	0	0	0	0	0	0	0	0	0	0	0	0
Bacteria;Patescibacteria;Gracilibacteria;Absconditabacteriales_SR1;candidate_division_SR1_bacterium_MGEHA	2	5	0	0	0	0	0	0	0	0	0	0	0	0	0	0	0	0	0	0
Bacteria;Bacteroidetes;Bacteroidia;Cytophagales;Cytophagaceae	0	0	0	0	0	0	0	0	0	0	0	0	0	0	0	0	0	0	0	0
Bacteria;Proteobacteria;Alphaproteobacteria;SAR11_clade;Clade_I	0	0	0	0	0	0	0	0	0	0	0	0	0	0	0	0	0	0	0	0
Bacteria;Actinobacteria;Actinobacteria;Pseudonocardiales;Pseudonocardiaceae	0	0	0	0	0	0	0	0	0	0	0	0	0	0	0	0	0	0	0	0
Bacteria;Nitrospirae;Nitrospira;Nitrospirales;Nitrospiraceae	0	0	0	0	0	0	0	3	0	2	0	0	0	0	0	3	0	0	2	0
Bacteria;Proteobacteria;Gammaproteobacteria;Steroidobacterales;Steroidobacteraceae	0	0	0	0	0	0	0	0	0	0	0	0	0	0	0	0	0	0	0	0
Bacteria;Actinobacteria;Actinobacteria;Propionibacteriales;Propionibacteriaceae	0	0	0	1	0	0	0	0	0	0	0	0	0	0	0	0	0	0	0	0
Bacteria;Gemmatimonadetes;Gemmatimonadetes;Gemmatimonadales;Gemmatimonadaceae	0	0	0	0	0	0	0	0	0	0	0	0	0	0	0	0	0	0	0	0
Bacteria;Actinobacteria;Actinobacteria;Frankiales;Sporichthyaceae	0	0	0	0	0	0	0	0	0	0	0	0	0	0	0	0	0	0	0	0
Bacteria;Actinobacteria;Acidimicrobiia;Microtrichales;Microtrichaceae	0	0	0	0	0	0	0	0	0	0	0	0	0	0	0	0	0	0	0	0
Bacteria;Planctomycetes;Phycisphaerae;Phycisphaerales;Phycisphaeraceae	0	0	0	0	3	0	0	0	0	0	0	0	3	0	0	0	0	0	0	3
Bacteria;Verrucomicrobia;Verrucomicrobiae;Verrucomicrobiales;Verrucomicrobiaceae	0	0	0	0	0	0	0	0	0	0	0	0	0	0	0	0	0	0	0	0
Bacteria;Proteobacteria;Gammaproteobacteria;Betaproteobacteriales;SC-I-84	0	0	0	0	0	1	0	2	0	0	0	0	0	1	0	2	0	0	0	0
Bacteria;Actinobacteria;Actinobacteria;Corynebacteriales;Mycobacteriaceae	0	0	0	0	0	0	0	0	0	0	3	0	0	0	0	0	0	0	0	0
Bacteria;Bacteroidetes;Bacteroidia;Cytophagales;Spirosomaceae	0	0	0	0	0	0	0	0	0	0	0	0	0	0	0	0	0	0	0	0
Bacteria;Tenericutes;Mollicutes;Mollicutes_RF39;Firmicutes_bacterium_CAG:822	0	0	0	0	0	0	0	0	0	0	0	0	0	0	0	0	0	0	0	0
Bacteria;Proteobacteria;Gammaproteobacteria;Betaproteobacteriales;Neisseriaceae	0	0	0	0	0	0	0	0	0	0	0	0	0	0	0	0	0	0	0	0
Bacteria;Verrucomicrobia;Verrucomicrobiae;Verrucomicrobiales;Rubritaleaceae	0	0	0	0	0	0	0	0	0	0	0	0	0	0	0	0	0	0	0	0
Bacteria;Acidobacteria;Blastocatellia_Subgroup_4;Blastocatellales;Blastocatellaceae	0	0	0	0	0	0	0	0	0	0	0	0	0	0	0	0	0	0	0	0
Bacteria;Firmicutes;Bacilli;Bacillales;Thermoactinomycetaceae	0	0	0	0	0	0	0	0	0	0	0	0	0	0	0	0	0	0	0	0
Bacteria;Actinobacteria;Thermoleophilia;Gaiellales;Gaiellaceae	0	0	0	0	0	0	0	0	0	0	0	0	0	0	0	0	0	0	0	0
Bacteria;Actinobacteria;Actinobacteria;Micrococcales;Intrasporangiaceae	0	0	0	0	0	0	0	0	0	0	0	0	0	0	0	0	0	0	0	0
Bacteria;Bacteroidetes;Bacteroidia;Chitinophagales;Saprospiraceae	0	0	0	0	0	0	0	0	0	0	0	0	0	0	0	0	0	0	0	0
Bacteria;Proteobacteria;Gammaproteobacteria;Alteromonadales;Shewanellaceae	0	0	0	0	0	0	0	0	0	0	0	0	0	0	0	0	0	0	0	0
Bacteria;Planctomycetes;Phycisphaerae;Tepidisphaerales;WD2101_soil_group	0	0	0	0	0	0	0	0	0	0	0	0	0	0	0	0	0	0	0	0
Bacteria;Acidobacteria;Thermoanaerobaculia;Thermoanaerobaculales;Thermoanaerobaculaceae	0	0	0	0	0	0	0	0	0	2	0	0	0	0	0	0	0	0	2	0
Bacteria;Firmicutes;Clostridia;Clostridiales;Family_XVIII	0	2	0	0	0	0	0	0	0	0	0	0	0	0	0	0	0	0	0	0
Bacteria;Fusobacteria;Fusobacteriia;Fusobacteriales;Leptotrichiaceae	0	2	0	0	0	0	0	0	0	0	0	0	0	0	0	0	0	0	0	0
Bacteria;Bacteroidetes;Bacteroidia;Cytophagales;Microscillaceae	0	2	0	0	0	0	0	0	0	0	0	0	0	0	0	0	0	0	0	0
Bacteria;Bacteroidetes;Bacteroidia;Bacteroidales;Bacteroidaceae;Bacteroides	2593	8351	3589	20974	17819	22246	8636	19461	2266	6210	4225	13813	17819	22246	8636	19461	2266	8636	6210	17819
Bacteria;Bacteroidetes;Bacteroidia;Bacteroidales;Rikenellaceae;Alistipes	6699	7164	13964	8746	11441	8542	12439	8640	12459	18132	16511	13051	11441	8542	12439	8640	12459	12439	18132	11441
Bacteria;Firmicutes;Clostridia;Clostridiales;Ruminococcaceae;Faecalibacterium	947	897	566	3231	492	2313	2940	1837	3033	382	1721	4377	492	2313	2940	1837	3033	2940	382	492
Bacteria;Firmicutes;Negativicutes;Selenomonadales;Veillonellaceae;Megamonas	1324	357	3350	4845	3020	202	371	388	5163	574	2104	388	3020	202	371	388	5163	371	574	3020
Bacteria;Bacteroidetes;Bacteroidia;Bacteroidales;Barnesiellaceae;Barnesiella	6760	660	2281	659	1933	3158	4115	349	608	1517	6013	4103	1933	3158	4115	349	608	4115	1517	1933
Bacteria;Firmicutes;Clostridia;Clostridiales;Lachnospiraceae;Ruminococcus_torques_group	3726	882	3242	1969	695	1107	386	1023	2735	4490	1212	337	695	1107	386	1023	2735	386	4490	695
Bacteria;Firmicutes;Clostridia;Clostridiales;Ruminococcaceae;Eubacterium_coprostanoligenes_group	1324	1304	624	1422	1016	2224	2404	1072	673	2408	2928	775	1016	2224	2404	1072	673	2404	2408	1016
Bacteria;Firmicutes;Clostridia;Clostridiales;Ruminococcaceae;Ruminococcaceae_UCG-014	890	1940	3279	349	2263	1022	2021	1337	682	2065	2251	1219	2263	1022	2021	1337	682	2021	2065	2263
Bacteria;Firmicutes;Erysipelotrichia;Erysipelotrichales;Erysipelotrichaceae;Erysipelatoclostridium	4990	6714	2589	1018	496	521	1141	1243	172	7259	1253	674	496	521	1141	1243	172	1141	7259	496
Bacteria;Proteobacteria;Deltaproteobacteria;Desulfovibrionales;Desulfovibrionaceae;Desulfovibrio	217	372	28	194	2194	60	200	64	1025	142	109	14	2194	60	200	64	1025	200	142	2194
Bacteria;Firmicutes;Negativicutes;Selenomonadales;Acidaminococcaceae;Phascolarctobacterium	125	294	842	2602	1138	2735	1176	339	632	1266	1111	293	1138	2735	1176	339	632	1176	1266	1138
Bacteria;Verrucomicrobia;Verrucomicrobiae;Verrucomicrobiales;Akkermansiaceae;Akkermansia	72	529	74	62	169	48	59	346	28	93	3885	69	169	48	59	346	28	59	93	169
Bacteria;Firmicutes;Clostridia;Clostridiales;Ruminococcaceae;Fournierella	88	3545	588	177	120	424	614	3429	101	3150	127	393	120	424	614	3429	101	614	3150	120
Bacteria;Bacteroidetes;Bacteroidia;Bacteroidales;Tannerellaceae;Parabacteroides	365	1241	138	282	549	310	2012	394	297	144	454	1361	549	310	2012	394	297	2012	144	549
Bacteria;Firmicutes;Clostridia;Clostridiales;Ruminococcaceae;GCA-900066225	359	11560	187	64	93	584	663	201	43	578	430	206	93	584	663	201	43	663	578	93
Bacteria;Actinobacteria;Actinobacteria;Bifidobacteriales;Bifidobacteriaceae;Bifidobacterium	46	33	29	1966	70	223	74	131	94	91	14	13	70	223	74	131	94	74	91	70
Bacteria;Firmicutes;Clostridia;Clostridiales;Ruminococcaceae;Ruminococcaceae_UCG-005	419	2723	116	30	73	195	151	663	69	208	382	541	73	195	151	663	69	151	208	73
Bacteria;Proteobacteria;Gammaproteobacteria;Betaproteobacteriales;Burkholderiaceae;Parasutterella	700	56	517	126	502	122	498	72	127	1397	565	68	502	122	498	72	127	498	1397	502
Bacteria;Firmicutes;Clostridia;Clostridiales;Ruminococcaceae;Ruminiclostridium_9	182	205	276	146	192	151	855	174	224	161	283	901	192	151	855	174	224	855	161	192
Bacteria;Firmicutes;Clostridia;Clostridiales;Ruminococcaceae;Subdoligranulum	225	334	1221	115	548	354	283	63	251	2962	175	210	548	354	283	63	251	283	2962	548
Bacteria;Firmicutes;Clostridia;Clostridiales;Ruminococcaceae;Anaerofilum	40	561	291	40	138	424	1549	475	48	154	276	855	138	424	1549	475	48	1549	154	138
Bacteria;Firmicutes;Clostridia;Clostridiales;Ruminococcaceae;Butyricicoccus	72	1767	1062	72	389	139	317	531	174	153	528	155	389	139	317	531	174	317	153	389
Bacteria;Bacteroidetes;Bacteroidia;Bacteroidales;Rikenellaceae;Millionella	2103	73	1125	14	104	11	10	7	512	61	2701	346	104	11	10	7	512	10	61	104
Bacteria;Firmicutes;Clostridia;Clostridiales;Lachnospiraceae;Blautia	760	529	173	278	43	72	73	39	171	572	561	180	43	72	73	39	171	73	572	43
Bacteria;Firmicutes;Clostridia;Clostridiales;Lachnospiraceae;Sellimonas	871	934	499	245	280	124	480	217	75	631	263	125	280	124	480	217	75	480	631	280
Bacteria;Firmicutes;Clostridia;Clostridiales;Lachnospiraceae;Tyzzerella	982	434	152	16	193	255	748	361	37	27	118	2965	193	255	748	361	37	748	27	193
Bacteria;Firmicutes;Clostridia;Clostridiales;Ruminococcaceae;Oscillospira	25	57	136	331	100	255	319	384	80	129	259	121	100	255	319	384	80	319	129	100
Bacteria;Firmicutes;Clostridia;Clostridiales;Ruminococcaceae;Intestinimonas	327	85	299	50	106	75	187	165	59	88	283	674	106	75	187	165	59	187	88	106
Bacteria;Firmicutes;Clostridia;Clostridiales;Ruminococcaceae;Oscillibacter	157	53	468	107	83	187	142	255	109	75	228	242	83	187	142	255	109	142	75	83
Bacteria;Firmicutes;Clostridia;Clostridiales;Ruminococcaceae;Negativibacillus	828	322	63	226	72	106	99	463	23	24	127	181	72	106	99	463	23	99	24	72
Bacteria;Firmicutes;Clostridia;Clostridiales;Ruminococcaceae;Ruminiclostridium_5	125	158	511	166	48	51	51	32	102	112	164	26	48	51	51	32	102	51	112	48
Bacteria;Firmicutes;Clostridia;Clostridiales;Ruminococcaceae;Flavonifractor	130	49	209	130	60	93	216	59	27	110	115	690	60	93	216	59	27	216	110	60
Bacteria;Firmicutes;Clostridia;Clostridiales;Ruminococcaceae;Ruminococcaceae_UCG-004	44	75	165	26	94	60	180	70	72	25	221	274	94	60	180	70	72	180	25	94
Bacteria;Firmicutes;Clostridia;Clostridiales;Lachnospiraceae;Lachnospiraceae_UCG-010	25	38	164	56	91	66	177	392	36	135	136	192	91	66	177	392	36	177	135	91
Bacteria;Firmicutes;Clostridia;Clostridiales;Lachnospiraceae;Lachnoclostridium	38	98	405	58	38	52	30	12	3	31	333	34	38	52	30	12	3	30	31	38
Bacteria;Firmicutes;Erysipelotrichia;Erysipelotrichales;Erysipelotrichaceae;Merdibacter	995	504	364	123	17	11	89	21	31	26	36	56	17	11	89	21	31	89	26	17
Bacteria;Proteobacteria;Gammaproteobacteria;Enterobacteriales;Enterobacteriaceae;Escherichia-Shigella	85	42	635	9	9	241	7	14	3	20	71	52	9	241	7	14	3	7	20	9
Bacteria;Firmicutes;Clostridia;Clostridiales;Peptostreptococcaceae;Romboutsia	166	298	132	28	14	16	4	9	2	140	40	12	14	16	4	9	2	4	140	14
Bacteria;Firmicutes;Clostridia;Clostridiales;Lachnospiraceae;GCA-900066575	19	77	30	30	9	55	125	100	59	13	79	186	9	55	125	100	59	125	13	9
Bacteria;Actinobacteria;Actinobacteria;Corynebacteriales;Corynebacteriaceae;Corynebacterium_1	42	6	4	2	4	7	0	6	0	0	1	1	4	7	0	6	0	0	0	4
Bacteria;Firmicutes;Clostridia;Clostridiales;Ruminococcaceae;Anaerotruncus	75	553	229	19	39	42	50	35	6	52	47	238	39	42	50	35	6	50	52	39
Bacteria;Firmicutes;Erysipelotrichia;Erysipelotrichales;Erysipelotrichaceae;Clostridium_innocuum_group	1619	10	7	2	0	2	0	2	0	10	2	3	0	2	0	2	0	0	10	0
Bacteria;Firmicutes;Bacilli;Bacillales;Staphylococcaceae;Staphylococcus	10	8	3	4	3	3	4	0	0	2	2	1	3	3	4	0	0	4	2	3
Bacteria;Firmicutes;Clostridia;Clostridiales;Family_XIII;Eubacterium_nodatum_group	20	13	12	13	6	14	51	2	27	12	27	2	6	14	51	2	27	51	12	6
Bacteria;Firmicutes;Bacilli;Lactobacillales;Enterococcaceae;Enterococcus	10	4	5	17	2	8	2	3	1	4	24	2	2	8	2	3	1	2	4	2
Bacteria;Firmicutes;Clostridia;Clostridiales;Lachnospiraceae;Eubacterium_hallii_group	9	15	25	10	46	8	25	14	28	11	29	4	46	8	25	14	28	25	11	46
Bacteria;Firmicutes;Clostridia;Clostridiales;Ruminococcaceae;Ruminococcaceae_UCG-013	103	51	11	11	8	25	5	1	10	0	51	31	8	25	5	1	10	5	0	8
Bacteria;Firmicutes;Clostridia;Clostridiales;Ruminococcaceae;Ruminococcus_2	323	6	6	0	2	9	25	1	24	5	9	55	2	9	25	1	24	25	5	2
Bacteria;Firmicutes;Clostridia;Clostridiales;Ruminococcaceae;Ruminococcaceae_NK4A214_group	4	8	0	2	0	2	6	5	17	2	18	1	0	2	6	5	17	6	2	0
Bacteria;Firmicutes;Clostridia;Clostridiales;Ruminococcaceae;Ruminococcaceae_UCG-009	3	78	125	25	20	2	40	13	9	6	46	21	20	2	40	13	9	40	6	20
Bacteria;Firmicutes;Clostridia;Clostridiales;Christensenellaceae;Christensenellaceae_R-7_group	3	2	4	1	1	0	4	0	2	0	2	10	1	0	4	0	2	4	0	1
Bacteria;Proteobacteria;Gammaproteobacteria;Aeromonadales;Aeromonadaceae;Oceanisphaera	7	0	9	0	1	0	0	0	0	0	0	1	1	0	0	0	0	0	0	1
Bacteria;Actinobacteria;Coriobacteriia;Coriobacteriales;Eggerthellaceae;CHKCI002	37	28	53	24	12	11	11	13	5	117	13	4	12	11	11	13	5	11	117	12
Bacteria;Firmicutes;Clostridia;Clostridiales;Ruminococcaceae;Angelakisella	17	10	98	2	3	20	59	8	8	4	21	100	3	20	59	8	8	59	4	3
Bacteria;Firmicutes;Clostridia;Clostridiales;Eubacteriaceae;Anaerofustis	167	23	49	28	5	5	6	15	8	4	50	7	5	5	6	15	8	6	4	5
Bacteria;Firmicutes;Clostridia;Clostridiales;Clostridiaceae_1;Candidatus_Arthromitus	33	126	46	21	14	4	12	20	3	7	31	4	14	4	12	20	3	12	7	14
Bacteria;Firmicutes;Clostridia;Clostridiales;Ruminococcaceae;Ruminococcaceae_UCG-010	5	1	0	0	9	0	2	1	0	1	2	0	9	0	2	1	0	2	1	9
Bacteria;Firmicutes;Clostridia;Clostridiales;Ruminococcaceae;Caproiciproducens	6	20	6	6	12	4	8	6	2	6	1	0	12	4	8	6	2	8	6	12
Bacteria;Firmicutes;Clostridia;Clostridiales;Lachnospiraceae;CHKCI001	0	9	28	12	4	3	4	5	2	6	6	8	4	3	4	5	2	4	6	4
Bacteria;Firmicutes;Bacilli;Lactobacillales;Streptococcaceae;Streptococcus	2	0	49	11	1	1	1	0	4	54	53	63	1	1	1	0	4	1	54	1
Bacteria;Firmicutes;Clostridia;Clostridiales;Ruminococcaceae;Candidatus_Soleaferrea	38	0	3	2	15	2	43	1	4	60	18	33	15	2	43	1	4	43	60	15
Bacteria;Firmicutes;Clostridia;Clostridiales;Lachnospiraceae;Shuttleworthia	153	51	30	34	5	1	0	1	4	11	60	8	5	1	0	1	4	0	11	5
Bacteria;Actinobacteria;Actinobacteria;Micrococcales;Microbacteriaceae;Leucobacter	6	0	0	0	0	1	0	1	0	0	1	1	0	1	0	1	0	0	0	0
Bacteria;Firmicutes;Bacilli;Lactobacillales;Enterococcaceae;Vagococcus	2	0	1	32	24	39	30	11	9	1	0	3	24	39	30	11	9	30	1	24
Bacteria;Firmicutes;Clostridia;Clostridiales;Lachnospiraceae;ASF356	23	1	144	7	3	0	0	0	44	15	22	3	3	0	0	0	44	0	15	3
Bacteria;Firmicutes;Erysipelotrichia;Erysipelotrichales;Erysipelotrichaceae;Turicibacter	0	6	0	2	0	0	1	0	0	0	1	1	0	0	1	0	0	1	0	0
Bacteria;Firmicutes;Bacilli;Bacillales;Staphylococcaceae;Jeotgalicoccus	4	0	2	0	2	0	2	0	0	0	3	1	2	0	2	0	0	2	0	2
Bacteria;Proteobacteria;Alphaproteobacteria;Rhizobiales;Rhizobiaceae;Paenochrobactrum	5	1	0	0	0	0	0	0	0	0	2	0	0	0	0	0	0	0	0	0
Bacteria;Firmicutes;Clostridia;Clostridiales;Ruminococcaceae;DTU089	7	3	10	0	1	3	7	1	6	8	8	5	1	3	7	1	6	7	8	1
Bacteria;Proteobacteria;Gammaproteobacteria;Pasteurellales;Pasteurellaceae;Gallibacterium	5	16	1	0	0	1	0	1	0	1	5	7	0	1	0	1	0	0	1	0
Bacteria;Firmicutes;Erysipelotrichia;Erysipelotrichales;Erysipelotrichaceae;Holdemania	82	3	0	4	4	5	14	7	1	90	1	1	4	5	14	7	1	14	90	4
Bacteria;Bacteroidetes;Bacteroidia;Bacteroidales;Marinifilaceae;Odoribacter	0	1	0	0	1	0	1	0	0	0	1	0	1	0	1	0	0	1	0	1
Bacteria;Firmicutes;Clostridia;Clostridiales;Lachnospiraceae;Anaerostipes	25	1	30	9	2	0	3	3	7	55	26	4	2	0	3	3	7	3	55	2
Bacteria;Firmicutes;Clostridia;Clostridiales;Family_XIII;Family_XIII_UCG-001	2	5	4	0	1	1	11	0	2	2	11	7	1	1	11	0	2	11	2	1
Bacteria;Proteobacteria;Gammaproteobacteria;Pseudomonadales;Moraxellaceae;Acinetobacter	50	8	5	2	3	4	1	0	0	41	26	22	3	4	1	0	0	1	41	3
Bacteria;Firmicutes;Clostridia;Clostridiales;Clostridiales_vadinBB60_group;Clostridiales_bacterium_enrichment_culture_clone_06-1235251-76	2	1	2	0	5	0	1	0	2	0	1	3	5	0	1	0	2	1	0	5
Bacteria;Actinobacteria;Actinobacteria;Micrococcales;Dermabacteraceae;Brachybacterium	6	0	0	0	0	0	0	0	1	1	0	0	0	0	0	0	1	0	1	0
Bacteria;Firmicutes;Clostridia;Clostridiales;Lachnospiraceae;Roseburia	0	0	3	7	0	4	5	82	0	2	1	0	0	4	5	82	0	5	2	0
Bacteria;Firmicutes;Clostridia;Clostridiales;Lachnospiraceae;Ruminococcus_gauvreauii_group	1	18	7	4	0	7	6	2	2	26	7	5	0	7	6	2	2	6	26	0
Bacteria;Firmicutes;Bacilli;Lactobacillales;Streptococcaceae;Lactococcus	1	3	0	21	8	17	8	6	7	0	0	1	8	17	8	6	7	8	0	8
Bacteria;Proteobacteria;Gammaproteobacteria;Vibrionales;Vibrionaceae;Photobacterium	0	1	0	0	26	3	0	1	0	0	0	0	26	3	0	1	0	0	0	26
Bacteria;Firmicutes;Clostridia;Clostridiales;Family_XIII;Family_XIII_AD3011_group	3	2	1	1	1	8	4	1	2	2	18	1	1	8	4	1	2	4	2	1
Bacteria;Proteobacteria;Gammaproteobacteria;Pseudomonadales;Moraxellaceae;Psychrobacter	7	7	0	0	0	2	1	0	0	0	2	0	0	2	1	0	0	1	0	0
Bacteria;Actinobacteria;Actinobacteria;Micrococcales;Brevibacteriaceae;Brevibacterium	3	1	0	0	2	0	0	0	0	0	0	0	2	0	0	0	0	0	0	2
Bacteria;Proteobacteria;Alphaproteobacteria;Acetobacterales;Acetobacteraceae;Commensalibacter	0	1	0	23	17	12	5	1	1	0	2	3	17	12	5	1	1	5	0	17
Bacteria;Proteobacteria;Gammaproteobacteria;Enterobacteriales;Enterobacteriaceae;Providencia	2	1	0	8	6	6	9	0	0	0	0	0	6	6	9	0	0	9	0	6
Bacteria;Firmicutes;Clostridia;Clostridiales;Ruminococcaceae;Phocea	0	2	4	1	0	0	12	1	2	1	8	1	0	0	12	1	2	12	1	0
Bacteria;Firmicutes;Clostridia;Clostridiales;Family_XIII;Eubacterium_brachy_group	10	4	9	2	6	3	1	2	1	2	19	8	6	3	1	2	1	1	2	6
Bacteria;Proteobacteria;Alphaproteobacteria;Reyranellales;Reyranellaceae;Reyranella	17	17	8	8	4	1	2	5	3	5	1	11	4	1	2	5	3	2	5	4
Bacteria;Proteobacteria;Gammaproteobacteria;Betaproteobacteriales;Burkholderiaceae;Curvibacter	15	18	8	7	4	2	5	4	2	6	3	5	4	2	5	4	2	5	6	4
Bacteria;Firmicutes;Bacilli;Lactobacillales;Lactobacillaceae;Lactobacillus	29	2	1	4	6	2	14	6	0	16	23	10	6	2	14	6	0	14	16	6
Bacteria;Firmicutes;Clostridia;Clostridiales;Defluviitaleaceae;Defluviitaleaceae_UCG-011	0	0	0	0	1	0	3	0	3	0	18	4	1	0	3	0	3	3	0	1
Bacteria;Proteobacteria;Gammaproteobacteria;Vibrionales;Vibrionaceae;Vibrio	2	1	1	2	30	3	3	0	0	0	1	1	30	3	3	0	0	3	0	30
Bacteria;Firmicutes;Clostridia;Clostridiales;Lachnospiraceae;Tyzzerella_3	1	15	13	3	3	2	55	0	2	0	15	3	3	2	55	0	2	55	0	3
Bacteria;Actinobacteria;Actinobacteria;Corynebacteriales;Dietziaceae;Dietzia	2	0	0	0	1	0	0	0	0	0	0	0	1	0	0	0	0	0	0	1
Bacteria;Firmicutes;Clostridia;Clostridiales;Ruminococcaceae;UBA1819	0	8	0	3	2	0	3	0	0	3	9	0	2	0	3	0	0	3	3	2
Bacteria;Firmicutes;Clostridia;Clostridiales;Peptococcaceae;Peptococcus	0	0	0	1	0	2	0	0	13	0	1	3	0	2	0	0	13	0	0	0
Bacteria;Proteobacteria;Gammaproteobacteria;Enterobacteriales;Enterobacteriaceae;Citrobacter	2	6	2	21	5	2	10	19	2	1	9	5	5	2	10	19	2	10	1	5
Bacteria;Firmicutes;Erysipelotrichia;Erysipelotrichales;Erysipelotrichaceae;Erysipelotrichaceae_UCG-003	0	0	0	0	0	0	0	2	0	0	0	0	0	0	0	2	0	0	0	0
Bacteria;Firmicutes;Clostridia;Clostridiales;Clostridiaceae_1;Clostridium_sensu_stricto_1	1	0	0	0	1	3	0	2	0	0	0	0	1	3	0	2	0	0	0	1
Bacteria;Epsilonbacteraeota;Campylobacteria;Campylobacterales;Helicobacteraceae;Helicobacter	0	2	0	0	2	0	1	0	2	0	0	0	2	0	1	0	2	1	0	2
Bacteria;Actinobacteria;Coriobacteriia;Coriobacteriales;Eggerthellaceae;Slackia	0	0	0	17	2	2	6	5	1	0	1	0	2	2	6	5	1	6	0	2
Bacteria;Firmicutes;Clostridia;Clostridiales;Ruminococcaceae;Pygmaiobacter	0	0	0	0	0	0	0	0	0	5	0	2	0	0	0	0	0	0	5	0
Bacteria;Firmicutes;Erysipelotrichia;Erysipelotrichales;Erysipelotrichaceae;Dubosiella	37	3	4	3	8	2	0	1	1	10	10	13	8	2	0	1	1	0	10	8
Bacteria;Firmicutes;Clostridia;Clostridiales;Lachnospiraceae;Eubacterium_ventriosum_group	2	0	4	0	0	0	0	1	1	0	16	0	0	0	0	1	1	0	0	0
Bacteria;Tenericutes;Mollicutes;Anaeroplasmatales;Anaeroplasmataceae;Anaeroplasma	0	1	0	1	0	1	23	1	1	0	0	8	0	1	23	1	1	23	0	0
Bacteria;Actinobacteria;Actinobacteria;Micrococcales;Micrococcaceae;Glutamicibacter	1	1	1	0	0	1	0	1	0	3	2	0	0	1	0	1	0	0	3	0
Bacteria;Proteobacteria;Alphaproteobacteria;Rhodobacterales;Rhodobacteraceae;Paracoccus	1	1	3	0	1	0	0	0	0	0	0	0	1	0	0	0	0	0	0	1
Bacteria;Proteobacteria;Gammaproteobacteria;Enterobacteriales;Enterobacteriaceae;Enterobacter	2	6	9	1	0	0	0	6	2	0	4	1	0	0	0	6	2	0	0	0
Bacteria;Proteobacteria;Gammaproteobacteria;Enterobacteriales;Enterobacteriaceae;Morganella	0	0	0	0	0	1	2	1	22	0	0	0	0	1	2	1	22	2	0	0
Bacteria;Epsilonbacteraeota;Campylobacteria;Campylobacterales;Campylobacteraceae;Campylobacter	17	0	38	0	2	0	0	0	0	4	2	2	2	0	0	0	0	0	4	2
Bacteria;Firmicutes;Clostridia;Clostridiales;Ruminococcaceae;Ruminococcaceae_UCG-002	0	0	0	0	0	0	0	0	0	0	0	0	0	0	0	0	0	0	0	0
Bacteria;Proteobacteria;Gammaproteobacteria;Betaproteobacteriales;Burkholderiaceae;Paenalcaligenes	1	0	0	0	0	0	0	0	0	0	0	0	0	0	0	0	0	0	0	0
Bacteria;Firmicutes;Clostridia;Clostridiales;Ruminococcaceae;Papillibacter	10	1	4	0	0	0	0	1	0	6	4	1	0	0	0	1	0	0	6	0
Bacteria;Actinobacteria;Actinobacteria;Micrococcales;Jonesiaceae;Jonesia	0	0	0	0	1	0	0	0	0	0	2	0	1	0	0	0	0	0	0	1
Bacteria;Bacteroidetes;Bacteroidia;Chitinophagales;Chitinophagaceae;Sediminibacterium	4	6	4	0	2	1	2	1	0	7	1	2	2	1	2	1	0	2	7	2
Bacteria;Proteobacteria;Gammaproteobacteria;Alteromonadales;Alteromonadaceae;Alteromonas	0	1	1	0	0	0	0	1	0	0	0	0	0	0	0	1	0	0	0	0
Bacteria;Firmicutes;Clostridia;Clostridiales;Lachnospiraceae;Lachnospiraceae_FCS020_group	0	2	2	0	0	2	0	0	0	0	4	6	0	2	0	0	0	0	0	0
Bacteria;Firmicutes;Clostridia;Clostridiales;Ruminococcaceae;Ruminococcus_1	0	0	0	0	1	0	0	0	0	0	2	0	1	0	0	0	0	0	0	1
Bacteria;Firmicutes;Clostridia;Clostridiales;Ruminococcaceae;Ruminiclostridium	0	0	1	0	7	1	0	14	2	0	3	0	7	1	0	14	2	0	0	7
Bacteria;Firmicutes;Clostridia;Clostridiales;Ruminococcaceae;Hydrogenoanaerobacterium	0	0	0	0	1	2	5	0	0	0	2	18	1	2	5	0	0	5	0	1
Bacteria;Firmicutes;Bacilli;Bacillales;Planococcaceae;Kurthia	1	3	0	0	0	0	0	0	2	0	0	0	0	0	0	0	2	0	0	0
Bacteria;Proteobacteria;Alphaproteobacteria;Rhizobiales;Xanthobacteraceae;Bradyrhizobium	2	5	9	1	3	1	3	2	0	2	0	2	3	1	3	2	0	3	2	3
Bacteria;Actinobacteria;Coriobacteriia;Coriobacteriales;Eggerthellaceae;Gordonibacter	0	0	1	0	0	1	0	0	0	7	2	1	0	1	0	0	0	0	7	0
Bacteria;Proteobacteria;Alphaproteobacteria;Sphingomonadales;Sphingomonadaceae;Erythrobacter	0	0	0	0	0	0	0	0	0	0	0	0	0	0	0	0	0	0	0	0
Bacteria;Proteobacteria;Gammaproteobacteria;Legionellales;Legionellaceae;Legionella	0	0	0	0	0	0	0	0	0	0	0	0	0	0	0	0	0	0	0	0
Bacteria;Patescibacteria;Saccharimonadia;Saccharimonadales;Saccharimonadaceae;Candidatus_Saccharimonas	1	0	0	2	2	0	0	0	1	10	15	1	2	0	0	0	1	0	10	2
Bacteria;Proteobacteria;Gammaproteobacteria;Enterobacteriales;Enterobacteriaceae;Serratia	0	0	0	0	4	0	3	19	0	0	0	0	4	0	3	19	0	3	0	4
Bacteria;Proteobacteria;Alphaproteobacteria;Rhizobiales;Devosiaceae;Devosia	0	0	0	0	1	0	0	0	0	0	0	0	1	0	0	0	0	0	0	1
Bacteria;Firmicutes;Erysipelotrichia;Erysipelotrichales;Erysipelotrichaceae;Faecalibaculum	2	0	0	1	1	0	0	0	1	7	6	0	1	0	0	0	1	0	7	1
Bacteria;Proteobacteria;Gammaproteobacteria;Pseudomonadales;Pseudomonadaceae;Pseudomonas	1	0	0	0	0	0	0	0	0	0	0	0	0	0	0	0	0	0	0	0
Bacteria;Firmicutes;Bacilli;Lactobacillales;Aerococcaceae;Aerococcus	2	0	0	0	1	0	3	0	0	11	0	0	1	0	3	0	0	3	11	1
Bacteria;Firmicutes;Clostridia;Clostridiales;Ruminococcaceae;Harryflintia	1	0	0	0	0	1	0	0	0	0	2	0	0	1	0	0	0	0	0	0
Bacteria;Firmicutes;Clostridia;Clostridiales;Eubacteriaceae;Eubacterium	0	0	0	0	0	0	0	0	0	0	21	0	0	0	0	0	0	0	0	0
Bacteria;Actinobacteria;Actinobacteria;Micrococcales;Sanguibacteraceae;Sanguibacter	0	0	1	0	0	2	0	0	0	0	0	0	0	2	0	0	0	0	0	0
Bacteria;Firmicutes;Bacilli;Bacillales;Bacillaceae;Bacillus	4	1	0	0	0	0	0	0	1	2	1	0	0	0	0	0	1	0	2	0
Bacteria;Actinobacteria;Coriobacteriia;Coriobacteriales;Eggerthellaceae;Eggerthella	1	0	0	0	0	0	0	0	0	0	0	5	0	0	0	0	0	0	0	0
Bacteria;Firmicutes;Clostridia;Clostridiales;Peptostreptococcaceae;Peptostreptococcus	0	0	0	0	0	0	0	1	0	0	2	0	0	0	0	1	0	0	0	0
Bacteria;Proteobacteria;Alphaproteobacteria;Rhizobiales;Devosiaceae;Pelagibacterium	1	0	0	0	0	0	0	0	0	0	1	0	0	0	0	0	0	0	0	0
Bacteria;Proteobacteria;Gammaproteobacteria;Cardiobacteriales;Wohlfahrtiimonadaceae;Ignatzschineria	0	0	0	0	0	0	0	0	0	0	0	0	0	0	0	0	0	0	0	0
Bacteria;Proteobacteria;Gammaproteobacteria;Betaproteobacteriales;Burkholderiaceae;Oligella	1	0	0	0	0	0	0	0	0	0	0	0	0	0	0	0	0	0	0	0
Bacteria;Proteobacteria;Gammaproteobacteria;Oceanospirillales;Halomonadaceae;Halomonas	0	0	0	0	1	0	0	0	0	1	0	1	1	0	0	0	0	0	1	1
Bacteria;Bacteroidetes;Bacteroidia;Bacteroidales;Prevotellaceae;Alloprevotella	0	2	1	0	3	1	3	0	3	1	2	2	3	1	3	0	3	3	1	3
Bacteria;Proteobacteria;Gammaproteobacteria;Betaproteobacteriales;Burkholderiaceae;Parapusillimonas	0	0	0	0	0	0	0	0	0	0	2	0	0	0	0	0	0	0	0	0
Bacteria;Proteobacteria;Gammaproteobacteria;Betaproteobacteriales;Burkholderiaceae;Comamonas	0	0	0	0	0	0	0	0	0	0	1	0	0	0	0	0	0	0	0	0
Bacteria;Firmicutes;Bacilli;Bacillales;Bacillaceae;Oceanobacillus	0	3	0	0	1	0	0	0	0	0	0	0	1	0	0	0	0	0	0	1
Bacteria;Firmicutes;Bacilli;Bacillales;Planococcaceae;Lysinibacillus	0	0	0	0	0	0	0	0	0	0	0	0	0	0	0	0	0	0	0	0
Bacteria;Actinobacteria;Actinobacteria;Micrococcales;Micrococcales_Incertae_Sedis;Timonella	0	0	0	0	0	0	0	0	0	0	1	0	0	0	0	0	0	0	0	0
Bacteria;Actinobacteria;Actinobacteria;Micrococcales;Micrococcaceae;Rothia	1	0	5	0	5	0	4	0	0	1	4	0	5	0	4	0	0	4	1	5
Bacteria;Proteobacteria;Alphaproteobacteria;Rhizobiales;Rhizobiaceae;Aminobacter	0	0	0	0	0	0	0	0	0	0	0	0	0	0	0	0	0	0	0	0
Bacteria;Proteobacteria;Alphaproteobacteria;Rhizobiales;Beijerinckiaceae;Methylobacterium	2	3	0	0	5	0	1	1	0	0	0	2	5	0	1	1	0	1	0	5
Bacteria;Firmicutes;Clostridia;Clostridiales;Ruminococcaceae;Ruminococcaceae_UCG-007	0	0	0	0	0	0	0	0	0	0	6	0	0	0	0	0	0	0	0	0
Bacteria;Bacteroidetes;Bacteroidia;Bacteroidales;Rikenellaceae;Rikenellaceae_RC9_gut_group	1	1	0	3	0	3	0	1	0	1	0	6	0	3	0	1	0	0	1	0
Bacteria;Proteobacteria;Gammaproteobacteria;Enterobacteriales;Enterobacteriaceae;Proteus	0	0	0	0	0	1	0	0	1	1	0	0	0	1	0	0	1	0	1	0
Bacteria;Firmicutes;Bacilli;Lactobacillales;Carnobacteriaceae;Jeotgalibaca	0	0	0	0	0	0	0	0	0	0	1	0	0	0	0	0	0	0	0	0
Bacteria;Proteobacteria;Alphaproteobacteria;Sphingomonadales;Sphingomonadaceae;Sphingomonas	1	1	2	0	0	9	1	0	1	1	0	2	0	9	1	0	1	1	1	0
Bacteria;Cyanobacteria;Oxyphotobacteria;Synechococcales;Cyanobiaceae;Cyanobium_PCC-6307	0	0	0	0	0	0	0	0	0	0	0	1	0	0	0	0	0	0	0	0
Bacteria;Proteobacteria;Gammaproteobacteria;Pseudomonadales;Moraxellaceae;Enhydrobacter	1	1	0	0	0	0	0	0	0	0	0	0	0	0	0	0	0	0	0	0
Bacteria;Chloroflexi;Chloroflexia;Thermomicrobiales;JG30-KF-CM45;bacterium_QTYC46b	0	0	0	0	0	0	0	0	0	0	0	0	0	0	0	0	0	0	0	0
Bacteria;Firmicutes;Erysipelotrichia;Erysipelotrichales;Erysipelotrichaceae;Allobaculum	0	0	0	0	0	0	0	0	0	0	3	0	0	0	0	0	0	0	0	0
Bacteria;Proteobacteria;Alphaproteobacteria;Rhodobacterales;Rhodobacteraceae;HIMB11	0	0	0	0	0	0	0	0	0	2	0	0	0	0	0	0	0	0	2	0
Bacteria;Proteobacteria;Gammaproteobacteria;Betaproteobacteriales;Burkholderiaceae;Pusillimonas	0	0	0	0	0	0	0	0	0	0	0	0	0	0	0	0	0	0	0	0
Bacteria;Actinobacteria;Actinobacteria;Actinomycetales;Actinomycetaceae;Flaviflexus	0	0	0	0	2	0	0	0	0	0	0	0	2	0	0	0	0	0	0	2
Bacteria;Bacteroidetes;Chlorobia;Chlorobiales;Chlorobiaceae;Chlorobaculum	0	0	0	6	0	19	0	0	0	0	0	1	0	19	0	0	0	0	0	0
Bacteria;Planctomycetes;Planctomycetacia;Planctomycetales;Rubinisphaeraceae;Planctomicrobium	0	0	0	0	0	0	0	0	0	0	0	0	0	0	0	0	0	0	0	0
Bacteria;Firmicutes;Clostridia;Clostridiales;Family_XI;Gallicola	0	2	0	3	0	0	3	2	0	0	0	0	0	0	3	2	0	3	0	0
Bacteria;Firmicutes;Bacilli;Lactobacillales;Aerococcaceae;Facklamia	1	0	0	0	0	0	0	0	0	0	0	0	0	0	0	0	0	0	0	0
Bacteria;Bacteroidetes;Bacteroidia;Bacteroidales;Prevotellaceae;Prevotellaceae_UCG-001	0	0	0	0	0	0	1	3	0	0	0	3	0	0	1	3	0	1	0	0
Bacteria;Actinobacteria;Actinobacteria;Micrococcales;Demequinaceae;Demequina	0	0	0	0	0	0	0	0	0	0	0	0	0	0	0	0	0	0	0	0
Bacteria;Proteobacteria;Gammaproteobacteria;Betaproteobacteriales;Burkholderiaceae;Alcaligenes	0	0	1	0	0	0	0	0	0	0	0	0	0	0	0	0	0	0	0	0
Bacteria;Bacteroidetes;Bacteroidia;Flavobacteriales;Flavobacteriaceae;NS5_marine_group	0	0	0	1	0	1	0	0	0	0	0	0	0	1	0	0	0	0	0	0
Bacteria;Firmicutes;Bacilli;Bacillales;Family_XII;Exiguobacterium	0	0	0	0	3	0	0	0	0	0	0	0	3	0	0	0	0	0	0	3
Bacteria;Proteobacteria;Gammaproteobacteria;Betaproteobacteriales;Burkholderiaceae;Massilia	0	0	0	0	0	2	1	0	0	0	1	0	0	2	1	0	0	1	0	0
Bacteria;Actinobacteria;Actinobacteria;Streptomycetales;Streptomycetaceae;Streptomyces	0	1	0	0	0	0	0	0	0	0	1	0	0	0	0	0	0	0	0	0
Bacteria;Firmicutes;Bacilli;Lactobacillales;Leuconostocaceae;Weissella	0	0	0	1	0	1	0	0	0	0	0	0	0	1	0	0	0	0	0	0
Bacteria;Proteobacteria;Gammaproteobacteria;Betaproteobacteriales;Burkholderiaceae;Burkholderia-Caballeronia-Paraburkholderia	0	0	0	1	0	0	0	0	0	0	0	1	0	0	0	0	0	0	0	0
Bacteria;Bacteroidetes;Bacteroidia;Flavobacteriales;Flavobacteriaceae;Flavobacterium	0	5	0	0	0	0	0	3	2	0	0	0	0	0	0	3	2	0	0	0
Bacteria;Proteobacteria;Gammaproteobacteria;Cardiobacteriales;Wohlfahrtiimonadaceae;Wohlfahrtiimonas	0	0	0	0	0	0	0	0	0	0	0	0	0	0	0	0	0	0	0	0
Bacteria;Proteobacteria;Alphaproteobacteria;Rhodobacterales;Rhodobacteraceae;Ketogulonicigenium	0	0	0	0	0	0	0	0	0	0	0	0	0	0	0	0	0	0	0	0
Bacteria;Bacteroidetes;Bacteroidia;Flavobacteriales;Weeksellaceae;Chryseobacterium	0	2	0	0	0	0	0	0	0	0	2	0	0	0	0	0	0	0	0	0
Bacteria;Bacteroidetes;Bacteroidia;Flavobacteriales;Flavobacteriaceae;Tenacibaculum	0	0	0	0	0	0	0	0	0	0	0	0	0	0	0	0	0	0	0	0
Bacteria;Bacteroidetes;Bacteroidia;Bacteroidales;Prevotellaceae;Prevotella_1	2	0	0	0	0	0	0	0	0	0	0	0	0	0	0	0	0	0	0	0
Bacteria;Actinobacteria;Actinobacteria;Micrococcales;Microbacteriaceae;Huakuichenia	0	0	0	0	0	0	0	0	0	0	0	0	0	0	0	0	0	0	0	0
Archaea;Euryarchaeota;Methanobacteria;Methanobacteriales;Methanobacteriaceae;Methanobrevibacter	0	0	0	0	0	0	0	0	0	0	0	0	0	0	0	0	0	0	0	0
Bacteria;Actinobacteria;Thermoleophilia;Solirubrobacterales;67-14;Solirubrobacterales_bacterium_67-14	0	0	0	0	0	0	0	0	0	0	0	0	0	0	0	0	0	0	0	0
Bacteria;Firmicutes;Erysipelotrichia;Erysipelotrichales;Erysipelotrichaceae;Erysipelothrix	0	0	0	0	0	0	0	0	0	0	0	0	0	0	0	0	0	0	0	0
Bacteria;Verrucomicrobia;Verrucomicrobiae;Chthoniobacterales;Chthoniobacteraceae;LD29	0	0	0	0	0	0	0	0	0	0	0	0	0	0	0	0	0	0	0	0
Bacteria;Proteobacteria;Gammaproteobacteria;Pasteurellales;Pasteurellaceae;Aggregatibacter	7	9	0	0	0	0	0	0	0	0	0	0	0	0	0	0	0	0	0	0
Bacteria;Proteobacteria;Gammaproteobacteria;Betaproteobacteriales;Nitrosomonadaceae;IS-44	0	0	0	0	0	3	0	0	0	1	0	1	0	3	0	0	0	0	1	0
Bacteria;Acidobacteria;Blastocatellia_Subgroup_4;Pyrinomonadales;Pyrinomonadaceae;RB41	0	1	2	0	2	0	0	0	0	0	2	0	2	0	0	0	0	0	0	2
Bacteria;Bacteroidetes;Bacteroidia;Flavobacteriales;Weeksellaceae;Chishuiella	0	0	0	0	0	0	0	0	0	0	0	0	0	0	0	0	0	0	0	0
Bacteria;Actinobacteria;Actinobacteria;Propionibacteriales;Nocardioidaceae;Nocardioides	0	0	0	0	1	0	0	0	0	0	0	0	1	0	0	0	0	0	0	1
Bacteria;Proteobacteria;Gammaproteobacteria;Betaproteobacteriales;Burkholderiaceae;Pelomonas	0	0	0	0	0	0	0	0	0	0	0	0	0	0	0	0	0	0	0	0
Bacteria;Bacteroidetes;Bacteroidia;Bacteroidales;Dysgonomonadaceae;Dysgonomonas	0	0	0	0	0	0	0	0	0	0	0	0	0	0	0	0	0	0	0	0
Bacteria;Proteobacteria;Gammaproteobacteria;Pseudomonadales;Pseudomonadaceae;Thiopseudomonas	0	0	0	0	0	0	0	0	0	0	0	0	0	0	0	0	0	0	0	0
Bacteria;Firmicutes;Clostridia;Clostridiales;Family_XVII;Sulfobacillus	0	0	0	0	0	0	0	0	0	0	0	0	0	0	0	0	0	0	0	0
Bacteria;Proteobacteria;Gammaproteobacteria;Betaproteobacteriales;Burkholderiaceae;Polynucleobacter	0	0	0	0	0	0	2	0	1	0	0	0	0	0	2	0	1	2	0	0
Bacteria;Proteobacteria;Gammaproteobacteria;Betaproteobacteriales;Rhodocyclaceae;Dechlorobacter	0	0	0	0	0	0	0	0	0	0	0	0	0	0	0	0	0	0	0	0
Bacteria;Verrucomicrobia;Verrucomicrobiae;Chthoniobacterales;Chthoniobacteraceae;Candidatus_Udaeobacter	0	0	2	0	0	0	0	0	0	0	0	0	0	0	0	0	0	0	0	0
Bacteria;Cyanobacteria;Oxyphotobacteria;Nostocales;Nostocaceae;Anabaena_XPORK15F	0	0	0	0	0	0	1	0	0	0	0	0	0	0	1	0	0	1	0	0
Bacteria;Firmicutes;Bacilli;Lactobacillales;Carnobacteriaceae;Alloiococcus	5	0	0	0	0	0	0	0	0	0	0	0	0	0	0	0	0	0	0	0
Bacteria;Firmicutes;Clostridia;Clostridiales;Family_XIII;Anaerovorax	0	0	0	0	0	0	0	0	0	0	0	0	0	0	0	0	0	0	0	0
Archaea;Euryarchaeota;Methanomicrobia;Methanosarcinales;Methanosaetaceae;Methanosaeta	0	0	0	2	0	1	0	0	0	0	1	0	0	1	0	0	0	0	0	0
Bacteria;Actinobacteria;Actinobacteria;Micrococcales;Bogoriellaceae;Georgenia	0	0	0	0	0	0	0	0	0	0	0	0	0	0	0	0	0	0	0	0
Bacteria;Proteobacteria;Alphaproteobacteria;Rhizobiales;Xanthobacteraceae;Rhodopseudomonas	0	0	1	0	0	0	0	0	0	0	0	0	0	0	0	0	0	0	0	0
Bacteria;Firmicutes;Bacilli;Lactobacillales;Lactobacillaceae;Pediococcus	0	0	1	0	3	0	0	0	0	0	0	0	3	0	0	0	0	0	0	3
Bacteria;Actinobacteria;Coriobacteriia;Coriobacteriales;Eggerthellaceae;Enterorhabdus	0	0	0	0	0	0	0	0	0	0	0	0	0	0	0	0	0	0	0	0
Bacteria;Firmicutes;Erysipelotrichia;Erysipelotrichales;Erysipelotrichaceae;Dielma	0	0	0	0	0	0	0	0	0	0	0	0	0	0	0	0	0	0	0	0
Bacteria;Bacteroidetes;Bacteroidia;Sphingobacteriales;Sphingobacteriaceae;Pedobacter	0	0	0	0	0	0	0	1	0	0	0	0	0	0	0	1	0	0	0	0
Bacteria;Firmicutes;Clostridia;Clostridiales;Peptostreptococcaceae;Terrisporobacter	0	0	0	0	0	0	0	0	0	0	0	0	0	0	0	0	0	0	0	0
Bacteria;Bacteroidetes;Bacteroidia;Sphingobacteriales;Sphingobacteriaceae;Sphingobacterium	0	0	0	0	0	0	0	0	0	0	0	0	0	0	0	0	0	0	0	0
Bacteria;Firmicutes;Clostridia;Clostridiales;Lachnospiraceae;Epulopiscium	0	0	0	0	0	0	0	0	0	0	0	0	0	0	0	0	0	0	0	0
Bacteria;Proteobacteria;Gammaproteobacteria;Pasteurellales;Pasteurellaceae;Pasteurella	0	0	0	0	0	0	0	0	0	0	0	0	0	0	0	0	0	0	0	0
Bacteria;Firmicutes;Bacilli;Bacillales;Paenibacillaceae;Brevibacillus	0	0	0	0	0	0	0	0	0	0	0	0	0	0	0	0	0	0	0	0
Bacteria;Actinobacteria;Actinobacteria;Actinomycetales;Actinomycetaceae;Actinomyces	0	0	0	0	0	0	0	0	0	0	0	0	0	0	0	0	0	0	0	0
Bacteria;Bacteroidetes;Bacteroidia;Cytophagales;Cytophagaceae;Cytophaga	0	0	0	0	0	0	0	0	0	0	0	0	0	0	0	0	0	0	0	0
Bacteria;Proteobacteria;Alphaproteobacteria;SAR11_clade;Clade_I;Clade_Ib	0	0	0	0	0	0	0	0	0	0	0	0	0	0	0	0	0	0	0	0
Bacteria;Firmicutes;Clostridia;Clostridiales;Family_XI;Tissierella	0	0	0	0	0	0	0	0	0	0	0	0	0	0	0	0	0	0	0	0
Bacteria;Proteobacteria;Gammaproteobacteria;Xanthomonadales;Xanthomonadaceae;Luteimonas	0	0	0	0	0	0	0	0	0	3	0	0	0	0	0	0	0	0	3	0
Bacteria;Nitrospirae;Nitrospira;Nitrospirales;Nitrospiraceae;Nitrospira	0	0	0	0	0	0	0	3	0	2	0	0	0	0	0	3	0	0	2	0
Bacteria;Proteobacteria;Alphaproteobacteria;Rhizobiales;Rhizobiaceae;Ochrobactrum	0	0	0	0	0	0	0	0	0	0	0	0	0	0	0	0	0	0	0	0
Bacteria;Proteobacteria;Alphaproteobacteria;Rhizobiales;Beijerinckiaceae;Microvirga	0	0	0	0	0	0	0	0	0	0	0	0	0	0	0	0	0	0	0	0
Bacteria;Actinobacteria;Actinobacteria;Propionibacteriales;Propionibacteriaceae;Cutibacterium	0	0	0	1	0	0	0	0	0	0	0	0	0	0	0	0	0	0	0	0
Bacteria;Actinobacteria;Actinobacteria;Frankiales;Sporichthyaceae;hgcI_clade	0	0	0	0	0	0	0	0	0	0	0	0	0	0	0	0	0	0	0	0
Bacteria;Proteobacteria;Alphaproteobacteria;Caulobacterales;Caulobacteraceae;Brevundimonas	0	0	0	0	0	0	0	0	0	0	0	0	0	0	0	0	0	0	0	0
Bacteria;Proteobacteria;Alphaproteobacteria;Rhodobacterales;Rhodobacteraceae;Amaricoccus	0	0	0	0	0	0	0	0	0	0	0	0	0	0	0	0	0	0	0	0
Bacteria;Proteobacteria;Gammaproteobacteria;Betaproteobacteriales;Rhodocyclaceae;Propionivibrio	0	0	0	0	0	0	0	0	0	1	0	0	0	0	0	0	0	0	1	0
Bacteria;Proteobacteria;Gammaproteobacteria;Xanthomonadales;Xanthomonadaceae;Stenotrophomonas	0	0	0	0	0	0	0	0	0	0	0	0	0	0	0	0	0	0	0	0
Bacteria;Planctomycetes;Phycisphaerae;Phycisphaerales;Phycisphaeraceae;SM1A02	0	0	0	0	3	0	0	0	0	0	0	0	3	0	0	0	0	0	0	3
Bacteria;Verrucomicrobia;Verrucomicrobiae;Verrucomicrobiales;Verrucomicrobiaceae;Verrucomicrobium	0	0	0	0	0	0	0	0	0	0	0	0	0	0	0	0	0	0	0	0
Bacteria;Bacteroidetes;Bacteroidia;Chitinophagales;Chitinophagaceae;Segetibacter	0	0	0	0	0	0	0	0	2	0	0	0	0	0	0	0	2	0	0	0
Bacteria;Firmicutes;Bacilli;Bacillales;Paenibacillaceae;Paenibacillus	0	0	0	0	0	0	0	0	0	0	0	0	0	0	0	0	0	0	0	0
Bacteria;Actinobacteria;Actinobacteria;Corynebacteriales;Mycobacteriaceae;Mycobacterium	0	0	0	0	0	0	0	0	0	0	3	0	0	0	0	0	0	0	0	0
Bacteria;Proteobacteria;Alphaproteobacteria;Acetobacterales;Acetobacteraceae;Roseomonas	0	0	0	0	0	0	0	0	0	0	0	0	0	0	0	0	0	0	0	0
Bacteria;Actinobacteria;Actinobacteria;Pseudonocardiales;Pseudonocardiaceae;Saccharopolyspora	0	0	0	0	0	0	0	0	0	0	0	0	0	0	0	0	0	0	0	0
Bacteria;Proteobacteria;Gammaproteobacteria;Betaproteobacteriales;Burkholderiaceae;Rhodoferax	0	0	0	0	0	0	0	0	0	0	0	0	0	0	0	0	0	0	0	0
Bacteria;Firmicutes;Bacilli;Lactobacillales;Aerococcaceae;Abiotrophia	0	1	0	0	0	0	0	0	0	0	0	0	0	0	0	0	0	0	0	0
Bacteria;Proteobacteria;Alphaproteobacteria;Rhodobacterales;Rhodobacteraceae;Gemmobacter	0	0	0	0	0	0	0	0	0	0	0	0	0	0	0	0	0	0	0	0
Bacteria;Proteobacteria;Alphaproteobacteria;Sphingomonadales;Sphingomonadaceae;Novosphingobium	0	0	0	0	0	0	0	0	0	0	0	0	0	0	0	0	0	0	0	0
Bacteria;Chloroflexi;Anaerolineae;Anaerolineales;Anaerolineaceae;RBG-16-58-14	0	0	0	0	0	0	0	0	0	0	0	0	0	0	0	0	0	0	0	0
Bacteria;Firmicutes;Clostridia;Clostridiales;Clostridiaceae_1;Clostridium_sensu_stricto_8	0	3	0	0	0	0	0	0	0	0	0	0	0	0	0	0	0	0	0	0
Bacteria;Bacteroidetes;Bacteroidia;Cytophagales;Spirosomaceae;Emticicia	0	0	0	0	0	0	0	0	0	0	0	0	0	0	0	0	0	0	0	0
Bacteria;Verrucomicrobia;Verrucomicrobiae;Verrucomicrobiales;Rubritaleaceae;Luteolibacter	0	0	0	0	0	0	0	0	0	0	0	0	0	0	0	0	0	0	0	0
Bacteria;Firmicutes;Bacilli;Bacillales;Thermoactinomycetaceae;Thermoactinomyces	0	0	0	0	0	0	0	0	0	0	0	0	0	0	0	0	0	0	0	0
Bacteria;Actinobacteria;Thermoleophilia;Gaiellales;Gaiellaceae;Gaiella	0	0	0	0	0	0	0	0	0	0	0	0	0	0	0	0	0	0	0	0
Bacteria;Proteobacteria;Gammaproteobacteria;Betaproteobacteriales;Burkholderiaceae;Verticia	0	0	0	0	0	0	0	0	0	0	0	0	0	0	0	0	0	0	0	0
Bacteria;Actinobacteria;Actinobacteria;Pseudonocardiales;Pseudonocardiaceae;Actinomycetospora	0	0	0	0	0	0	0	0	0	0	0	0	0	0	0	0	0	0	0	0
Bacteria;Firmicutes;Clostridia;Clostridiales;Lachnospiraceae;Lachnospiraceae_NK4A136_group	0	0	0	0	0	0	0	0	0	0	0	0	0	0	0	0	0	0	0	0
Bacteria;Proteobacteria;Gammaproteobacteria;Steroidobacterales;Steroidobacteraceae;Steroidobacter	0	0	0	0	0	0	0	0	0	0	0	0	0	0	0	0	0	0	0	0
Bacteria;Proteobacteria;Gammaproteobacteria;Betaproteobacteriales;Nitrosomonadaceae;Ellin6067	0	0	0	0	0	0	0	0	0	0	0	0	0	0	0	0	0	0	0	0
Bacteria;Firmicutes;Bacilli;Bacillales;Bacillaceae;Ureibacillus	0	0	0	0	0	0	0	0	0	0	0	0	0	0	0	0	0	0	0	0
Bacteria;Firmicutes;Clostridia;Clostridiales;Peptostreptococcaceae;Proteocatella	0	0	0	0	0	0	0	0	0	0	0	0	0	0	0	0	0	0	0	0
Bacteria;Proteobacteria;Gammaproteobacteria;Alteromonadales;Shewanellaceae;Shewanella	0	0	0	0	0	0	0	0	0	0	0	0	0	0	0	0	0	0	0	0
Bacteria;Proteobacteria;Gammaproteobacteria;Betaproteobacteriales;Burkholderiaceae;Ralstonia	2	0	0	0	0	0	0	0	0	0	0	0	0	0	0	0	0	0	0	0
Bacteria;Acidobacteria;Thermoanaerobaculia;Thermoanaerobaculales;Thermoanaerobaculaceae;Subgroup_10	0	0	0	0	0	0	0	0	0	2	0	0	0	0	0	0	0	0	2	0
Bacteria;Fusobacteria;Fusobacteriia;Fusobacteriales;Leptotrichiaceae;Leptotrichia	0	2	0	0	0	0	0	0	0	0	0	0	0	0	0	0	0	0	0	0
Bacteria;Firmicutes;Clostridia;Clostridiales;Family_XVIII;Symbiobacterium	0	2	0	0	0	0	0	0	0	0	0	0	0	0	0	0	0	0	0	0
Bacteria;Bacteroidetes;Bacteroidia;Bacteroidales;Bacteroidaceae;Bacteroides;Bacteroides_caecigallinarum	346	340	467	9196	14688	2177	784	6639	960	529	762	612	14688	2177	784	6639	960	784	529	14688
Bacteria;Bacteroidetes;Bacteroidia;Bacteroidales;Bacteroidaceae;Bacteroides;Bacteroides_coprophilus_DSM_18228_=_JCM_13818	105	102	116	9611	178	1541	962	9534	89	673	149	244	178	1541	962	9534	89	962	673	178
Bacteria;Bacteroidetes;Bacteroidia;Bacteroidales;Bacteroidaceae;Bacteroides;Bacteroides_sp_SB5	135	133	143	129	116	16942	92	808	63	191	164	1163	116	16942	92	808	63	92	191	116
Bacteria;Firmicutes;Clostridia;Clostridiales;Ruminococcaceae;Faecalibacterium;bacterium_ic1379	140	702	391	677	155	1970	2637	186	85	196	1596	4300	155	1970	2637	186	85	2637	196	155
Bacteria;Proteobacteria;Deltaproteobacteria;Desulfovibrionales;Desulfovibrionaceae;Desulfovibrio;bacterium_New_Zealand_D	211	372	26	194	2192	60	200	64	1025	140	102	13	2192	60	200	64	1025	200	140	2192
Bacteria;Bacteroidetes;Bacteroidia;Bacteroidales;Bacteroidaceae;Bacteroides;Bacteroides_fragilis	923	4235	516	141	119	388	2307	316	267	1167	925	7451	119	388	2307	316	267	2307	1167	119
Bacteria;Bacteroidetes;Bacteroidia;Bacteroidales;Tannerellaceae;Parabacteroides;Parabacteroides_distasonis	364	1240	137	279	546	305	2006	393	297	140	454	1354	546	305	2006	393	297	2006	140	546
Bacteria;Actinobacteria;Actinobacteria;Bifidobacteriales;Bifidobacteriaceae;Bifidobacterium;Bifidobacterium_pullorum	45	32	29	1962	70	223	74	131	94	90	13	13	70	223	74	131	94	74	90	70
Bacteria;Bacteroidetes;Bacteroidia;Bacteroidales;Rikenellaceae;Millionella;Millionella_massiliensis	2103	73	1125	14	104	11	10	7	512	61	2701	346	104	11	10	7	512	10	61	104
Bacteria;Firmicutes;Erysipelotrichia;Erysipelotrichales;Erysipelotrichaceae;Erysipelatoclostridium;bacterium_ic1391	2294	1502	702	125	70	57	121	140	8	2999	122	54	70	57	121	140	8	121	2999	70
Bacteria;Firmicutes;Clostridia;Clostridiales;Lachnospiraceae;Blautia;bacterium_ic1272	470	246	134	159	10	69	23	18	73	161	62	122	10	69	23	18	73	23	161	10
Bacteria;Bacteroidetes;Bacteroidia;Bacteroidales;Rikenellaceae;Alistipes;Alistipes_finegoldii	138	44	11	19	10	38	70	8	13	23	22	264	10	38	70	8	13	70	23	10
Bacteria;Bacteroidetes;Bacteroidia;Bacteroidales;Rikenellaceae;Alistipes;Alistipes_sp_CHKCI003	93	24	108	13	22	3	15	21	12	17	275	63	22	3	15	21	12	15	17	22
Bacteria;Bacteroidetes;Bacteroidia;Bacteroidales;Bacteroidaceae;Bacteroides;Bacteroides_clarus_YIT_12056	14	7	15	395	29	104	46	57	25	29	73	1131	29	104	46	57	25	46	29	29
Bacteria;Firmicutes;Erysipelotrichia;Erysipelotrichales;Erysipelotrichaceae;Merdibacter;Merdibacter_massiliensis	987	499	351	106	13	5	77	13	27	18	27	51	13	5	77	13	27	77	18	13
Bacteria;Firmicutes;Negativicutes;Selenomonadales;Acidaminococcaceae;Phascolarctobacterium;Phascolarctobacterium_faecium	22	4	62	8	8	13	980	6	8	6	5	18	8	13	980	6	8	980	6	8
Bacteria;Firmicutes;Clostridia;Clostridiales;Lachnospiraceae;Lachnoclostridium;Eubacterium_sp_Marseille-P3202	24	93	238	7	25	50	25	7	2	20	281	29	25	50	25	7	2	25	20	25
Bacteria;Bacteroidetes;Bacteroidia;Bacteroidales;Rikenellaceae;Alistipes;Alistipes_inops	5	15	6	41	7	20	12	21	131	7	230	8	7	20	12	21	131	12	7	7
Bacteria;Bacteroidetes;Bacteroidia;Bacteroidales;Bacteroidaceae;Bacteroides;Bacteroides_sp_35BE34	6	14	44	3	6	18	12	4	49	5	11	326	6	18	12	4	49	12	5	6
Bacteria;Firmicutes;Erysipelotrichia;Erysipelotrichales;Erysipelotrichaceae;Erysipelatoclostridium;Clostridiales_bacterium_CHKCI006	143	28	416	14	29	10	9	0	17	243	155	9	29	10	9	0	17	9	243	29
Bacteria;Firmicutes;Clostridia;Clostridiales;Ruminococcaceae;Oscillibacter;Oscillibacter_sp_Marseille-P3260	7	6	2	48	9	47	33	36	34	2	110	26	9	47	33	36	34	33	2	9
Bacteria;Firmicutes;Bacilli;Bacillales;Staphylococcaceae;Staphylococcus;Staphylococcus_lentus	6	3	1	2	2	1	3	0	0	0	0	1	2	1	3	0	0	3	0	2
Bacteria;Actinobacteria;Actinobacteria;Corynebacteriales;Corynebacteriaceae;Corynebacterium_1;Corynebacterium_glutamicum	15	1	2	0	2	1	0	0	0	0	0	0	2	1	0	0	0	0	0	2
Bacteria;Actinobacteria;Coriobacteriia;Coriobacteriales;Eggerthellaceae;CHKCI002;Coriobacteriaceae_bacterium_CHKCI002	37	28	53	24	12	11	11	13	5	117	13	4	12	11	11	13	5	11	117	12
Bacteria;Firmicutes;Clostridia;Clostridiales;Ruminococcaceae;Angelakisella;Angelakisella_massiliensis	17	10	98	2	3	20	59	8	8	4	21	100	3	20	59	8	8	59	4	3
Bacteria;Firmicutes;Clostridia;Clostridiales;Eubacteriaceae;Anaerofustis;Anaerofustis_stercorihominis_DSM_17244	167	23	49	28	5	5	6	15	8	4	50	7	5	5	6	15	8	6	4	5
Bacteria;Firmicutes;Bacilli;Bacillales;Staphylococcaceae;Staphylococcus;Staphylococcus_saprophyticus_subsp_saprophyticus	4	2	2	1	1	2	1	0	0	2	2	0	1	2	1	0	0	1	2	1
Bacteria;Bacteroidetes;Bacteroidia;Bacteroidales;Bacteroidaceae;Bacteroides;Bacteroides_coprocola_DSM_17136	1	2	3	0	0	0	0	0	0	3	3	3	0	0	0	0	0	0	3	0
Bacteria;Proteobacteria;Gammaproteobacteria;Pasteurellales;Pasteurellaceae;Gallibacterium;Gallibacterium_genomosp_3	5	16	1	0	0	1	0	1	0	1	5	7	0	1	0	1	0	0	1	0
Bacteria;Bacteroidetes;Bacteroidia;Bacteroidales;Marinifilaceae;Odoribacter;Odoribacter_splanchnicus_DSM_20712	0	1	0	0	1	0	1	0	0	0	1	0	1	0	1	0	0	1	0	1
Bacteria;Firmicutes;Erysipelotrichia;Erysipelotrichales;Erysipelotrichaceae;Erysipelatoclostridium;Clostridium_spiroforme	27	63	11	4	2	5	7	9	0	19	17	8	2	5	7	9	0	7	19	2
Bacteria;Firmicutes;Erysipelotrichia;Erysipelotrichales;Erysipelotrichaceae;Merdibacter;Clostridiales_bacterium_10-3b	8	5	13	17	4	4	10	4	4	8	9	5	4	4	10	4	4	10	8	4
Bacteria;Firmicutes;Bacilli;Lactobacillales;Streptococcaceae;Streptococcus;Streptococcus_gallolyticus_subsp_macedonicus	0	0	42	8	1	0	0	0	1	2	1	2	1	0	0	0	1	0	2	1
Bacteria;Firmicutes;Clostridia;Clostridiales;Lachnospiraceae;Ruminococcus_gauvreauii_group;bacterium_ic1296	1	18	7	4	0	7	6	2	2	26	7	5	0	7	6	2	2	6	26	0
Bacteria;Firmicutes;Bacilli;Lactobacillales;Streptococcaceae;Lactococcus;bacterium_FCC52	1	3	0	20	8	16	8	6	7	0	0	1	8	16	8	6	7	8	0	8
Bacteria;Bacteroidetes;Bacteroidia;Bacteroidales;Bacteroidaceae;Bacteroides;Bacteroides_nordii	1	1	0	0	5	9	3	4	0	3	7	4	5	9	3	4	0	3	3	5
Bacteria;Firmicutes;Clostridia;Clostridiales;Ruminococcaceae;Eubacterium_coprostanoligenes_group;Eubacteriaceae_bacterium_CHKCI005	20	1	2	3	0	6	3	1	1	1	17	3	0	6	3	1	1	3	1	0
Bacteria;Bacteroidetes;Bacteroidia;Bacteroidales;Barnesiellaceae;Barnesiella;Barnesiella_viscericola_DSM_18177	29	5	14	0	3	7	2	0	4	6	16	6	3	7	2	0	4	2	6	3
Bacteria;Proteobacteria;Alphaproteobacteria;Acetobacterales;Acetobacteraceae;Commensalibacter;Commensalibacter_intestini_A911	0	1	0	23	17	12	5	1	1	0	2	3	17	12	5	1	1	5	0	17
Bacteria;Firmicutes;Clostridia;Clostridiales;Ruminococcaceae;Phocea;Phocea_massiliensis	0	2	4	1	0	0	12	1	2	1	8	1	0	0	12	1	2	12	1	0
Bacteria;Proteobacteria;Gammaproteobacteria;Vibrionales;Vibrionaceae;Photobacterium;Photobacterium_damselae_subsp_damselae	0	1	0	0	0	0	0	1	0	0	0	0	0	0	0	1	0	0	0	0
Bacteria;Proteobacteria;Gammaproteobacteria;Pseudomonadales;Moraxellaceae;Psychrobacter;Psychrobacter_pulmonis	5	6	0	0	0	2	0	0	0	0	2	0	0	2	0	0	0	0	0	0
Bacteria;Proteobacteria;Gammaproteobacteria;Pseudomonadales;Moraxellaceae;Acinetobacter;Acinetobacter_calcoaceticus	42	0	4	0	3	1	0	0	0	1	26	15	3	1	0	0	0	0	1	3
Bacteria;Proteobacteria;Gammaproteobacteria;Enterobacteriales;Enterobacteriaceae;Citrobacter;Citrobacter_freundii	2	6	2	21	5	2	10	19	2	1	9	5	5	2	10	19	2	10	1	5
Bacteria;Bacteroidetes;Bacteroidia;Bacteroidales;Rikenellaceae;Alistipes;Alistipes_obesi	0	0	0	1	0	2	4	0	1	0	0	0	0	2	4	0	1	4	0	0
Bacteria;Bacteroidetes;Bacteroidia;Bacteroidales;Rikenellaceae;Alistipes;Alistipes_sp_N15MGS-157	0	0	0	2	5	34	2	7	1	0	2	11	5	34	2	7	1	2	0	5
Bacteria;Firmicutes;Clostridia;Clostridiales;Christensenellaceae;Christensenellaceae_R-7_group;bacterium_YE57	0	0	2	0	0	0	0	0	1	0	1	7	0	0	0	0	1	0	0	0
Bacteria;Firmicutes;Negativicutes;Selenomonadales;Veillonellaceae;Megamonas;Megamonas_funiformis_YIT_11815	6	0	3	2	2	0	1	3	6	0	0	0	2	0	1	3	6	1	0	2
Bacteria;Firmicutes;Erysipelotrichia;Erysipelotrichales;Erysipelotrichaceae;Erysipelatoclostridium;Massiliomicrobiota_timonensis	2	0	0	8	0	1	0	9	0	1	2	0	0	1	0	9	0	0	1	0
Bacteria;Actinobacteria;Actinobacteria;Micrococcales;Brevibacteriaceae;Brevibacterium;Brevibacterium_epidermidis	1	1	0	0	2	0	0	0	0	0	0	0	2	0	0	0	0	0	0	2
Bacteria;Firmicutes;Bacilli;Lactobacillales;Streptococcaceae;Streptococcus;Streptococcus_anginosus_subsp_anginosus	0	0	0	2	0	0	0	0	1	24	25	51	0	0	0	0	1	0	24	0
Bacteria;Proteobacteria;Gammaproteobacteria;Enterobacteriales;Enterobacteriaceae;Morganella;Morganella_morganii_subsp_morganii	0	0	0	0	0	1	2	1	22	0	0	0	0	1	2	1	22	2	0	0
Bacteria;Actinobacteria;Actinobacteria;Corynebacteriales;Corynebacteriaceae;Corynebacterium_1;Corynebacterium_xerosis	1	1	0	0	0	0	0	0	0	0	1	0	0	0	0	0	0	0	0	0
Bacteria;Actinobacteria;Actinobacteria;Micrococcales;Jonesiaceae;Jonesia;Jonesia_denitrificans_DSM_20603	0	0	0	0	1	0	0	0	0	0	2	0	1	0	0	0	0	0	0	1
Bacteria;Firmicutes;Erysipelotrichia;Erysipelotrichales;Erysipelotrichaceae;Erysipelatoclostridium;Clostridium_saccharogumia_DSM_17460	1	7	0	0	1	0	2	1	0	2	0	3	1	0	2	1	0	2	2	1
Bacteria;Firmicutes;Bacilli;Lactobacillales;Lactobacillaceae;Lactobacillus;Lactobacillus_gasseri	10	0	0	0	5	1	5	2	0	12	13	2	5	1	5	2	0	5	12	5
Bacteria;Firmicutes;Clostridia;Clostridiales;Ruminococcaceae;Ruminiclostridium;Massilioclostridium_coli	0	0	1	0	7	1	0	14	2	0	3	0	7	1	0	14	2	0	0	7
Bacteria;Firmicutes;Clostridia;Clostridiales;Lachnospiraceae;Blautia;Blautia_glucerasea	4	4	2	0	0	0	2	3	0	0	17	0	0	0	2	3	0	2	0	0
Bacteria;Bacteroidetes;Bacteroidia;Bacteroidales;Tannerellaceae;Parabacteroides;Parabacteroides_distasonis_str_3999B_TB_6	0	1	0	1	2	1	1	1	0	2	0	6	2	1	1	1	0	1	2	2
Bacteria;Firmicutes;Clostridia;Clostridiales;Ruminococcaceae;Fournierella;Fournierella_massiliensis	0	1	7	1	1	1	5	7	1	0	0	0	1	1	5	7	1	5	0	1
Bacteria;Proteobacteria;Gammaproteobacteria;Pseudomonadales;Moraxellaceae;Acinetobacter;Acinetobacter_johnsonii	8	4	0	1	0	2	0	0	0	40	0	5	0	2	0	0	0	0	40	0
Bacteria;Bacteroidetes;Bacteroidia;Bacteroidales;Bacteroidaceae;Bacteroides;Bacteroides_uniformis	0	2	0	1	3	0	0	0	0	6	13	0	3	0	0	0	0	0	6	3
Bacteria;Firmicutes;Clostridia;Clostridiales;Ruminococcaceae;Subdoligranulum;bacterium_ic1395	1	4	5	1	5	0	1	0	0	7	3	3	5	0	1	0	0	1	7	5
Bacteria;Actinobacteria;Coriobacteriia;Coriobacteriales;Eggerthellaceae;Gordonibacter;Gordonibacter_pamelaeae_7-10-1-b	0	0	1	0	0	1	0	0	0	7	2	1	0	1	0	0	0	0	7	0
Bacteria;Firmicutes;Bacilli;Lactobacillales;Lactobacillaceae;Lactobacillus;Lactobacillus_reuteri	17	0	1	1	0	0	6	0	0	1	8	4	0	0	6	0	0	6	1	0
Bacteria;Firmicutes;Clostridia;Clostridiales;Ruminococcaceae;Anaerotruncus;Anaerotruncus_colihominis_DSM_17241	0	6	5	1	0	3	2	6	0	3	1	4	0	3	2	6	0	2	3	0
Bacteria;Proteobacteria;Gammaproteobacteria;Vibrionales;Vibrionaceae;Photobacterium;Photobacterium_aphoticum	0	0	0	0	26	3	0	0	0	0	0	0	26	3	0	0	0	0	0	26
Bacteria;Firmicutes;Clostridia;Clostridiales;Eubacteriaceae;Eubacterium;Eubacterium_limosum	0	0	0	0	0	0	0	0	0	0	21	0	0	0	0	0	0	0	0	0
Bacteria;Firmicutes;Bacilli;Lactobacillales;Lactobacillaceae;Lactobacillus;Lactobacillus_murinus	2	1	0	0	1	1	2	3	0	3	2	4	1	1	2	3	0	2	3	1
Bacteria;Firmicutes;Clostridia;Clostridiales;Ruminococcaceae;Hydrogenoanaerobacterium;Selenomonadales_bacterium_Marseille-P2399	0	0	0	0	1	0	4	0	0	0	0	9	1	0	4	0	0	4	0	1
Bacteria;Proteobacteria;Gammaproteobacteria;Pseudomonadales;Moraxellaceae;Acinetobacter;Acinetobacter_lwoffii	0	4	1	1	0	1	1	0	0	0	0	2	0	1	1	0	0	1	0	0
Bacteria;Proteobacteria;Gammaproteobacteria;Vibrionales;Vibrionaceae;Vibrio;Vibrio_ponticus	0	0	0	1	30	1	0	0	0	0	0	0	30	1	0	0	0	0	0	30
Bacteria;Proteobacteria;Gammaproteobacteria;Cardiobacteriales;Wohlfahrtiimonadaceae;Ignatzschineria;Ignatzschineria_indica	0	0	0	0	0	0	0	0	0	0	0	0	0	0	0	0	0	0	0	0
Bacteria;Proteobacteria;Gammaproteobacteria;Betaproteobacteriales;Burkholderiaceae;Oligella;Oligella_ureolytica_DSM_18253	1	0	0	0	0	0	0	0	0	0	0	0	0	0	0	0	0	0	0	0
Bacteria;Firmicutes;Clostridia;Clostridiales;Ruminococcaceae;Candidatus_Soleaferrea;Bittarella_massiliensis	0	0	0	0	0	0	1	0	0	0	0	0	0	0	1	0	0	1	0	0
Bacteria;Firmicutes;Bacilli;Bacillales;Bacillaceae;Oceanobacillus;Bacilli_bacterium_VT-13-104	0	3	0	0	1	0	0	0	0	0	0	0	1	0	0	0	0	0	0	1
Bacteria;Firmicutes;Bacilli;Lactobacillales;Streptococcaceae;Streptococcus;Streptococcus_iniae	0	0	0	1	0	0	1	0	2	0	0	0	0	0	1	0	2	1	0	0
Bacteria;Bacteroidetes;Bacteroidia;Bacteroidales;Bacteroidaceae;Bacteroides;Bacteroides_vulgatus	4	0	1	0	1	3	1	1	1	1	2	2	1	3	1	1	1	1	1	1
Bacteria;Firmicutes;Bacilli;Bacillales;Planococcaceae;Lysinibacillus;Lysinibacillus_sp_FFL6	0	0	0	0	0	0	0	0	0	0	0	0	0	0	0	0	0	0	0	0
Bacteria;Verrucomicrobia;Verrucomicrobiae;Verrucomicrobiales;Akkermansiaceae;Akkermansia;Akkermansia_muciniphila	0	1	0	0	0	0	0	3	0	0	5	0	0	0	0	3	0	0	0	0
Bacteria;Firmicutes;Clostridia;Clostridiales;Family_XI;Gallicola;Gallicola_barnesae	0	2	0	3	0	0	3	2	0	0	0	0	0	0	3	2	0	3	0	0
Bacteria;Proteobacteria;Deltaproteobacteria;Desulfovibrionales;Desulfovibrionaceae;Desulfovibrio;Desulfovibrio_desulfuricans_subsp_desulfuricans	0	0	0	0	0	0	0	0	0	0	0	0	0	0	0	0	0	0	0	0
Bacteria;Actinobacteria;Actinobacteria;Corynebacteriales;Corynebacteriaceae;Corynebacterium_1;Corynebacterium_urealyticum	1	0	0	0	0	0	0	0	0	0	0	0	0	0	0	0	0	0	0	0
Bacteria;Firmicutes;Erysipelotrichia;Erysipelotrichales;Erysipelotrichaceae;Dubosiella;Firmicutes_bacterium_M10-2	0	0	0	3	3	0	0	0	0	4	2	0	3	0	0	0	0	0	4	3
Bacteria;Proteobacteria;Gammaproteobacteria;Betaproteobacteriales;Burkholderiaceae;Parapusillimonas;Parapusillimonas_granuli	0	0	0	0	0	0	0	0	0	0	2	0	0	0	0	0	0	0	0	0
Bacteria;Bacteroidetes;Bacteroidia;Bacteroidales;Bacteroidaceae;Bacteroides;Bacteroides_acidifaciens	0	0	0	0	0	0	0	0	0	2	0	0	0	0	0	0	0	0	2	0
Bacteria;Firmicutes;Bacilli;Lactobacillales;Lactobacillaceae;Lactobacillus;Lactobacillus_aviarius	0	0	0	0	0	0	0	0	0	0	0	0	0	0	0	0	0	0	0	0
Bacteria;Proteobacteria;Gammaproteobacteria;Betaproteobacteriales;Burkholderiaceae;Burkholderia-Caballeronia-Paraburkholderia;Burkholderia_cepacia	0	0	0	1	0	0	0	0	0	0	0	1	0	0	0	0	0	0	0	0
Bacteria;Proteobacteria;Gammaproteobacteria;Cardiobacteriales;Wohlfahrtiimonadaceae;Wohlfahrtiimonas;Wohlfahrtiimonas_chitiniclastica	0	0	0	0	0	0	0	0	0	0	0	0	0	0	0	0	0	0	0	0
Bacteria;Firmicutes;Bacilli;Lactobacillales;Streptococcaceae;Streptococcus;Streptococcus_equi_subsp_equi	0	0	0	0	0	0	0	0	0	2	0	0	0	0	0	0	0	0	2	0
Bacteria;Bacteroidetes;Bacteroidia;Bacteroidales;Rikenellaceae;Alistipes;Alistipes_onderdonkii	0	0	0	0	0	0	0	0	0	1	0	0	0	0	0	0	0	0	1	0
Bacteria;Actinobacteria;Actinobacteria;Micrococcales;Microbacteriaceae;Huakuichenia;Huakuichenia_soli	0	0	0	0	0	0	0	0	0	0	0	0	0	0	0	0	0	0	0	0
Bacteria;Firmicutes;Bacilli;Lactobacillales;Streptococcaceae;Lactococcus;Lactococcus_garvieae_subsp_garvieae	0	0	0	1	0	1	0	0	0	0	0	0	0	1	0	0	0	0	0	0
Bacteria;Firmicutes;Clostridia;Clostridiales;Ruminococcaceae;Flavonifractor;Clostridiales_bacterium_30-4c	0	0	0	0	0	0	0	0	0	0	0	4	0	0	0	0	0	0	0	0
Bacteria;Bacteroidetes;Bacteroidia;Bacteroidales;Bacteroidaceae;Bacteroides;bacterium_ic1234	0	0	1	0	0	0	0	0	0	0	1	9	0	0	0	0	0	0	0	0
Bacteria;Firmicutes;Bacilli;Bacillales;Bacillaceae;Bacillus;Bacillus_sp_TAT112	1	0	0	0	0	0	0	0	1	1	0	0	0	0	0	0	1	0	1	0
Bacteria;Firmicutes;Clostridia;Clostridiales;Clostridiaceae_1;Clostridium_sensu_stricto_1;Clostridium_perfringens_CPE_str_F4969	0	0	0	0	0	0	0	0	0	0	0	0	0	0	0	0	0	0	0	0
Bacteria;Proteobacteria;Gammaproteobacteria;Betaproteobacteriales;Burkholderiaceae;Alcaligenes;Alcaligenes_faecalis	0	0	1	0	0	0	0	0	0	0	0	0	0	0	0	0	0	0	0	0
Bacteria;Firmicutes;Clostridia;Clostridiales;Christensenellaceae;Christensenellaceae_R-7_group;iron-reducing_bacterium_enrichment_culture_clone_HN70	0	0	0	0	0	0	0	0	0	0	0	0	0	0	0	0	0	0	0	0
Bacteria;Firmicutes;Bacilli;Lactobacillales;Lactobacillaceae;Pediococcus;Pediococcus_acidilactici	0	0	1	0	3	0	0	0	0	0	0	0	3	0	0	0	0	0	0	3
Bacteria;Bacteroidetes;Bacteroidia;Flavobacteriales;Weeksellaceae;Chryseobacterium;Chryseobacterium_taklimakanense	0	0	0	0	0	0	0	0	0	0	0	0	0	0	0	0	0	0	0	0
Bacteria;Firmicutes;Erysipelotrichia;Erysipelotrichales;Erysipelotrichaceae;Dielma;Traorella_massiliensis	0	0	0	0	0	0	0	0	0	0	0	0	0	0	0	0	0	0	0	0
Bacteria;Bacteroidetes;Bacteroidia;Bacteroidales;Bacteroidaceae;Bacteroides;Bacteroides_finegoldii	0	0	0	0	0	0	0	0	0	0	0	0	0	0	0	0	0	0	0	0
Bacteria;Firmicutes;Clostridia;Clostridiales;Lachnospiraceae;Epulopiscium;Niameybacter_massiliensis	0	0	0	0	0	0	0	0	0	0	0	0	0	0	0	0	0	0	0	0
Bacteria;Firmicutes;Bacilli;Bacillales;Paenibacillaceae;Brevibacillus;Brevibacillus_borstelensis	0	0	0	0	0	0	0	0	0	0	0	0	0	0	0	0	0	0	0	0
Bacteria;Bacteroidetes;Bacteroidia;Flavobacteriales;Weeksellaceae;Chryseobacterium;Chryseobacterium_haifense	0	1	0	0	0	0	0	0	0	0	0	0	0	0	0	0	0	0	0	0
Bacteria;Bacteroidetes;Bacteroidia;Bacteroidales;Bacteroidaceae;Bacteroides;Bacteroides_graminisolvens_DSM_19988_=_JCM_15093	0	0	0	0	0	0	0	0	0	0	0	0	0	0	0	0	0	0	0	0
Bacteria;Bacteroidetes;Bacteroidia;Bacteroidales;Dysgonomonadaceae;Dysgonomonas;bacterium_endosymbiont_of_Onthophagus_Taurus	0	0	0	0	0	0	0	0	0	0	0	0	0	0	0	0	0	0	0	0
Bacteria;Firmicutes;Clostridia;Clostridiales;Ruminococcaceae;Candidatus_Soleaferrea;Ruminococcaceae_bacterium_Marseille-P2935	0	0	0	0	0	0	0	0	0	0	0	0	0	0	0	0	0	0	0	0
Bacteria;Actinobacteria;Actinobacteria;Micrococcales;Brevibacteriaceae;Brevibacterium;Brevibacterium_ravenspurgense	0	0	0	0	0	0	0	0	0	0	0	0	0	0	0	0	0	0	0	0
Bacteria;Actinobacteria;Coriobacteriia;Coriobacteriales;Eggerthellaceae;Slackia;Enterorhabdus_sp_Marseille-P3203T	0	0	0	0	0	0	0	0	0	0	1	0	0	0	0	0	0	0	0	0
Bacteria;Bacteroidetes;Bacteroidia;Flavobacteriales;Flavobacteriaceae;Flavobacterium;Flavobacterium_sp	0	5	0	0	0	0	0	0	0	0	0	0	0	0	0	0	0	0	0	0
Bacteria;Actinobacteria;Actinobacteria;Actinomycetales;Actinomycetaceae;Actinomyces;Actinomyces_polynesiensis	0	0	0	0	0	0	0	0	0	0	0	0	0	0	0	0	0	0	0	0
Bacteria;Proteobacteria;Gammaproteobacteria;Betaproteobacteriales;Burkholderiaceae;Pusillimonas;Alcaligenaceae_bacterium_LB30	0	0	0	0	0	0	0	0	0	0	0	0	0	0	0	0	0	0	0	0
Bacteria;Proteobacteria;Gammaproteobacteria;Xanthomonadales;Xanthomonadaceae;Stenotrophomonas;Stenotrophomonas_acidaminiphila	0	0	0	0	0	0	0	0	0	0	0	0	0	0	0	0	0	0	0	0
Bacteria;Firmicutes;Bacilli;Bacillales;Bacillaceae;Bacillus;Bacillus_coagulans	0	0	0	0	0	0	0	0	0	0	0	0	0	0	0	0	0	0	0	0
Bacteria;Firmicutes;Clostridia;Clostridiales;Ruminococcaceae;Butyricicoccus;Butyricicoccus_pullicaecorum_12	0	0	0	0	0	0	0	0	0	0	0	0	0	0	0	0	0	0	0	0
Bacteria;Firmicutes;Bacilli;Bacillales;Bacillaceae;Bacillus;Bacillus_galactosidilyticus	2	0	0	0	0	0	0	0	0	0	0	0	0	0	0	0	0	0	0	0
Bacteria;Actinobacteria;Coriobacteriia;Coriobacteriales;Eggerthellaceae;Gordonibacter;Denitrobacterium_sp_CCUG_45665	0	0	0	0	0	0	0	0	0	0	0	0	0	0	0	0	0	0	0	0
Bacteria;Proteobacteria;Alphaproteobacteria;Acetobacterales;Acetobacteraceae;Roseomonas;Roseomonas_sp_M3	0	0	0	0	0	0	0	0	0	0	0	0	0	0	0	0	0	0	0	0
Bacteria;Firmicutes;Bacilli;Lactobacillales;Lactobacillaceae;Lactobacillus;Lactobacillus_brevis	0	0	0	0	0	0	0	0	0	0	0	0	0	0	0	0	0	0	0	0
Bacteria;Firmicutes;Clostridia;Clostridiales;Ruminococcaceae;Faecalibacterium;Trichuris_trichiura_human_whipworm	0	0	0	0	0	0	0	0	0	0	0	0	0	0	0	0	0	0	0	0
Bacteria;Proteobacteria;Gammaproteobacteria;Xanthomonadales;Xanthomonadaceae;Luteimonas;Luteimonas_tolerans	0	0	0	0	0	0	0	0	0	3	0	0	0	0	0	0	0	0	3	0
Bacteria;Proteobacteria;Alphaproteobacteria;Rhodobacterales;Rhodobacteraceae;Gemmobacter;Rhodobacter_sp_24-YEA-8	0	0	0	0	0	0	0	0	0	0	0	0	0	0	0	0	0	0	0	0
Bacteria;Firmicutes;Clostridia;Clostridiales;Lachnospiraceae;Lachnoclostridium;Lachnoclostridium_sp_YL32	0	3	0	0	0	0	0	0	0	0	0	0	0	0	0	0	0	0	0	0
Bacteria;Verrucomicrobia;Verrucomicrobiae;Verrucomicrobiales;Rubritaleaceae;Luteolibacter;Verrucomicrobium_sp_IMCC25902	0	0	0	0	0	0	0	0	0	0	0	0	0	0	0	0	0	0	0	0
Bacteria;Actinobacteria;Actinobacteria;Propionibacteriales;Nocardioidaceae;Nocardioides;Nocardioides_opuntiae	0	0	0	0	0	0	0	0	0	0	0	0	0	0	0	0	0	0	0	0
Bacteria;Firmicutes;Bacilli;Bacillales;Bacillaceae;Bacillus;Bacillus_thermoamylovorans	0	0	0	0	0	0	0	0	0	0	0	0	0	0	0	0	0	0	0	0
Bacteria;Firmicutes;Clostridia;Clostridiales;Ruminococcaceae;Eubacterium_coprostanoligenes_group;Clostridiales_bacterium_42_27	0	0	0	0	0	2	0	0	0	0	0	0	0	2	0	0	0	0	0	0
Bacteria;Firmicutes;Clostridia;Clostridiales;Lachnospiraceae;Lachnospiraceae_NK4A136_group;Clostridiales_bacterium_CIEAF_020	0	0	0	0	0	0	0	0	0	0	0	0	0	0	0	0	0	0	0	0
Bacteria;Firmicutes;Clostridia;Clostridiales;Ruminococcaceae;Ruminiclostridium_9;Ruminococcaceae_bacterium_D16	0	0	0	0	0	0	0	0	0	0	0	0	0	0	0	0	0	0	0	0
Bacteria;Firmicutes;Clostridia;Clostridiales;Family_XI;Tissierella;Tissierella_creatinini	0	0	0	0	0	0	0	0	0	0	0	0	0	0	0	0	0	0	0	0
Bacteria;Actinobacteria;Actinobacteria;Actinomycetales;Actinomycetaceae;Actinomyces;Actinomyces_sp_S4-C9	0	0	0	0	0	0	0	0	0	0	0	0	0	0	0	0	0	0	0	0
Bacteria;Bacteroidetes;Bacteroidia;Bacteroidales;Rikenellaceae;Alistipes;Faecalibacterium_prausnitzii	0	0	0	0	0	0	0	0	0	0	0	0	0	0	0	0	0	0	0	0
Bacteria;Fusobacteria;Fusobacteriia;Fusobacteriales;Leptotrichiaceae;Leptotrichia;Leptotrichia_sp_oral_taxon_212	0	2	0	0	0	0	0	0	0	0	0	0	0	0	0	0	0	0	0	0
Bacteria;Firmicutes;Clostridia;Clostridiales;Family_XVIII;Symbiobacterium;Symbiobacterium_thermophilum_IAM_14863	0	2	0	0	0	0	0	0	0	0	0	0	0	0	0	0	0	0	0	0
